# Supplementary material for: Crystal structure of bis­[2-tert-but­oxy-6-fluoro-3-(pyridin-2-yl-κN)pyridin-4-yl-κC 4](pentane-2,4-dionato-κ2 O,O′)iridium(III)
Source: Acta Crystallogr Sect E Struct Rep Online. 2014 Oct 29;70(Pt 11):427–9. doi: 10.1107/S1600536814022934 (PMC4257303; doi:10.1107/S1600536814022934)
Supplement: Supplementary file 1 [file e-70-00427-sup1.cif]

##############################################################################
#                                                                            #
# This CIF contains the data in a paper accepted for publication in          #
# Acta Crystallographica Section E. It conforms to the requirements of       #
# Notes for Authors for Acta Crystallographica Section E, and has been       #
# peer reviewed under the auspices of the IUCr Commission on Journals.       #
#                                                                            #
# Full details of the Crystallographic Information File format               #
# are given in the paper "The Crystallographic Information File (CIF):       #
# a New Standard Archive File for Crystallography" by S. R. Hall, F. H.      #
# Allen and I. D. Brown [Acta Cryst. (1991), A47, 655-685].                  #
#                                                                            #
# The current version of the core CIF dictionary is obtainable from          #
# ftp://ftp.iucr.org/pub/cif_core.dic.                                       #
#                                                                            #
# Software is freely available for graphical display of the structure(s)     #
# in this CIF. For information consult the CIF software page                 #
# http://www.iucr.org/resources/cif/software.                                #
#                                                                            #
# This file may be used for bona fide research purposes within the           #
# scientific community so long as proper attribution is given to the journal # 
# article from which it was obtained.                                        #
#                                                                            #
##############################################################################
data_I
_audit_creation_method     SHELXTL
_database_code_depnum_ccdc_archive     'CCDC 1029929'
_chemical_name_systematic
;\
Bis[2-<i>tert</i>-butoxy-6-fluoro-3-(pyridin-2-yl-\k<i>N</i>)pyridin-4-yl-\
\k<i>C</i>^4^](pentane-2,4-dionato-\k^2^<i>O</i>,<i>O</i>')iridium(III)
;
_chemical_name_common     ?
_chemical_formula_moiety     'C33 H35 F2 Ir N4 O4'
_chemical_formula_sum     'C33 H35 F2 Ir N4 O4'
_chemical_formula_iupac     '[Ir (C14 H14 F N2 O)2 (C5 H7 O2)]'
_chemical_formula_weight     781.85
_chemical_melting_point     ?
_symmetry_cell_setting     monoclinic
_symmetry_space_group_name_H-M     'C 2/c'
_symmetry_space_group_name_Hall     '-C 2yc'
loop_
    _symmetry_equiv_pos_as_xyz
    'x, y, z'
    '-x, y, -z+1/2'
    'x+1/2, y+1/2, z'
    '-x+1/2, y+1/2, -z+1/2'
    '-x, -y, -z'
    'x, -y, z-1/2'
    '-x+1/2, -y+1/2, -z'
    'x+1/2, -y+1/2, z-1/2'
_cell_length_a     16.9404(12)
_cell_length_b     10.7783(7)
_cell_length_c     17.2561(11)
_cell_angle_alpha     90.00
_cell_angle_beta     100.0010(10)
_cell_angle_gamma     90.00
_cell_volume     3102.9(4)
_cell_formula_units_Z     4
_cell_measurement_reflns_used     3721
_cell_measurement_theta_min     2.25
_cell_measurement_theta_max     28.33
_cell_measurement_temperature     173(2)
_exptl_crystal_description     block
_exptl_crystal_colour     yellow
_exptl_crystal_size_max     0.16
_exptl_crystal_size_mid     0.12
_exptl_crystal_size_min     0.09
_exptl_crystal_density_diffrn     1.674
_exptl_crystal_density_meas     ?
_exptl_crystal_density_method     'not measured'
_exptl_crystal_F_000     1552
_exptl_absorpt_coefficient_mu     4.359
_exptl_absorpt_correction_type     multi-scan
_exptl_absorpt_process_details
;
(<i>SADABS</i>; Sheldrick, 1996)
;
_exptl_absorpt_correction_T_min     0.5368
_exptl_absorpt_correction_T_max     0.6873
_exptl_special_details     ?
_diffrn_ambient_temperature     173(2)
_diffrn_radiation_type     MoK\a
_diffrn_radiation_wavelength     0.71073
_diffrn_radiation_source     'fine-focus sealed tube'
_diffrn_radiation_monochromator     graphite
_diffrn_measurement_device_type     'Bruker APEXII CCD'
_diffrn_measurement_method     '\f and \w scans'
_diffrn_detector_area_resol_mean     ?
_diffrn_reflns_number     15125
_diffrn_reflns_av_R_equivalents     0.0242
_diffrn_reflns_av_sigmaI/netI     0.0229
_diffrn_reflns_theta_min     2.25
_diffrn_reflns_theta_max     28.34
_diffrn_reflns_theta_full     28.34
_diffrn_measured_fraction_theta_max     0.999
_diffrn_measured_fraction_theta_full     0.999
_diffrn_reflns_limit_h_min     -22
_diffrn_reflns_limit_h_max     21
_diffrn_reflns_limit_k_min     -14
_diffrn_reflns_limit_k_max     14
_diffrn_reflns_limit_l_min     -15
_diffrn_reflns_limit_l_max     23
_refine_special_details
;
Refinement of <i>F</i>^2^ against ALL reflections. The weighted <i>R</i>-factor
<i>wR</i> and goodness of fit <i>S</i> are based on <i>F</i>^2^, conventional
<i>R</i>-factors <i>R</i> are based on <i>F</i>, with <i>F</i> set to zero for
negative <i>F</i>^2^. The threshold expression of <i>F</i>^2^ >
\s(<i>F</i>^2^) is used only for calculating <i>R</i>-factors(gt) <i>etc</i>.
and is not relevant to the choice of reflections for refinement.
<i>R</i>-factors based on <i>F</i>^2^ are statistically about twice as large
as those based on <i>F</i>, and <i>R</i>- factors based on ALL data will be
even larger.
;
_reflns_number_total     3881
_reflns_number_gt     3717
_reflns_threshold_expression     I>2\s(I)
_refine_ls_structure_factor_coef     Fsqd
_refine_ls_matrix_type     full
_refine_ls_R_factor_all     0.0183
_refine_ls_R_factor_gt     0.0171
_refine_ls_wR_factor_gt     0.0384
_refine_ls_wR_factor_ref     0.0388
_refine_ls_goodness_of_fit_ref     1.012
_refine_ls_restrained_S_all     1.012
_refine_ls_number_reflns     3881
_refine_ls_number_parameters     200
_refine_ls_number_restraints     0
_refine_ls_hydrogen_treatment     constr
_refine_ls_weighting_scheme     calc
_refine_ls_weighting_details
         'calc w=1/[\s^2^(Fo^2^)+(0.0163P)^2^+5.6671P] where P=(Fo^2^+2Fc^2^)/3'
_atom_sites_solution_hydrogens     geom
_atom_sites_solution_primary     direct
_atom_sites_solution_secondary     difmap
_refine_ls_shift/su_max     0.001
_refine_ls_shift/su_mean     <0.001
_refine_diff_density_max     0.484
_refine_diff_density_min     -0.591
_refine_ls_extinction_method     none
_refine_ls_extinction_coef     ?
loop_
    _atom_type_symbol
    _atom_type_description
    _atom_type_scat_dispersion_real
    _atom_type_scat_dispersion_imag
    _atom_type_scat_source
    'C' 'C' 0.0033 0.0016
                         'International Tables Vol C Tables 4.2.6.8 and 6.1.1.4'
    'H' 'H' 0.0000 0.0000
                         'International Tables Vol C Tables 4.2.6.8 and 6.1.1.4'
    'N' 'N' 0.0061 0.0033
                         'International Tables Vol C Tables 4.2.6.8 and 6.1.1.4'
    'O' 'O' 0.0106 0.0060
                         'International Tables Vol C Tables 4.2.6.8 and 6.1.1.4'
    'F' 'F' 0.0171 0.0103
                         'International Tables Vol C Tables 4.2.6.8 and 6.1.1.4'
    'Ir' 'Ir' -1.4442 7.9887
                         'International Tables Vol C Tables 4.2.6.8 and 6.1.1.4'
_computing_data_collection
;
<i>APEX2</i> (Bruker, 2006)
;
_computing_cell_refinement
;
<i>APEX2</i> (Bruker, 2006)
;
_computing_data_reduction
;
<i>SAINT</i> (Bruker, 2006)
;
_computing_structure_solution
;
<i>SHELXS97</i> (Sheldrick, 2008)
;
_computing_structure_refinement
;
<i>SHELXL97</i> (Sheldrick, 2008)
;
_computing_molecular_graphics
;
<i>DIAMOND</i> (Brandenburg, 2005)
;
_computing_publication_material
;
<i>SHELXTL</i> (Sheldrick, 2008) and publCIF (Westrip, 2010)
;
loop_
    _atom_site_type_symbol
    _atom_site_label
    _atom_site_fract_x
    _atom_site_fract_y
    _atom_site_fract_z
    _atom_site_U_iso_or_equiv
    _atom_site_adp_type
    _atom_site_calc_flag
    _atom_site_refinement_flags
    _atom_site_occupancy
    _atom_site_symmetry_multiplicity
    _atom_site_disorder_assembly
    _atom_site_disorder_group
    Ir Ir1 0.0000 0.424606(10) 0.7500 0.01166(4) Uani d S 1 2 . .
    F F1 0.22407(8) 0.06652(13) 0.79551(8) 0.0273(3) Uani d . 1 1 . .
    O O1 0.08930(9) 0.14456(15) 0.99685(8) 0.0214(3) Uani d . 1 1 . .
    N N1 -0.04307(9) 0.41821(15) 0.85288(10) 0.0135(3) Uani d . 1 1 . .
    N N2 0.15918(10) 0.10711(16) 0.89537(10) 0.0180(4) Uani d . 1 1 . .
    C C1 0.06958(11) 0.29314(18) 0.80481(11) 0.0126(4) Uani d . 1 1 . .
    C C2 0.12693(11) 0.2228(2) 0.77450(12) 0.0169(4) Uani d . 1 1 . .
    H H2 0.1371 0.2354 0.7226 0.020 Uiso calc R 1 1 . .
    C C3 0.16737(11) 0.1357(2) 0.82308(12) 0.0180(4) Uani d . 1 1 . .
    C C4 0.10416(11) 0.17160(19) 0.92486(12) 0.0162(4) Uani d . 1 1 . .
    C C5 0.05807(10) 0.26689(18) 0.88253(11) 0.0127(4) Uani d . 1 1 . .
    C C6 -0.00488(11) 0.33982(18) 0.90962(11) 0.0129(4) Uani d . 1 1 . .
    C C7 -0.02889(12) 0.33774(19) 0.98317(11) 0.0160(4) Uani d . 1 1 . .
    H H7 -0.0015 0.2861 1.0237 0.019 Uiso calc R 1 1 . .
    C C8 -0.09224(12) 0.41045(19) 0.99727(12) 0.0190(4) Uani d . 1 1 . .
    H H8 -0.1080 0.4099 1.0475 0.023 Uiso calc R 1 1 . .
    C C9 -0.13243(12) 0.4840(2) 0.93726(12) 0.0205(4) Uani d . 1 1 . .
    H H9 -0.1776 0.5317 0.9449 0.025 Uiso calc R 1 1 . .
    C C10 -0.10572(12) 0.4864(2) 0.86643(12) 0.0179(4) Uani d . 1 1 . .
    H H10 -0.1325 0.5382 0.8256 0.021 Uiso calc R 1 1 . .
    C C11 0.13969(13) 0.06280(19) 1.05388(12) 0.0189(4) Uani d . 1 1 . .
    C C12 0.14509(17) -0.0675(2) 1.02218(16) 0.0335(6) Uani d . 1 1 . .
    H H12A 0.0912 -0.1032 1.0093 0.050 Uiso calc R 1 1 . .
    H H12B 0.1781 -0.1189 1.0621 0.050 Uiso calc R 1 1 . .
    H H12C 0.1695 -0.0647 0.9747 0.050 Uiso calc R 1 1 . .
    C C13 0.09314(16) 0.0622(3) 1.12145(15) 0.0358(6) Uani d . 1 1 . .
    H H13A 0.0397 0.0271 1.1035 0.054 Uiso calc R 1 1 . .
    H H13B 0.0879 0.1474 1.1398 0.054 Uiso calc R 1 1 . .
    H H13C 0.1217 0.0118 1.1647 0.054 Uiso calc R 1 1 . .
    C C14 0.22125(14) 0.1217(3) 1.07830(14) 0.0307(5) Uani d . 1 1 . .
    H H14A 0.2148 0.2057 1.0979 0.046 Uiso calc R 1 1 . .
    H H14B 0.2487 0.1256 1.0329 0.046 Uiso calc R 1 1 . .
    H H14C 0.2530 0.0718 1.1199 0.046 Uiso calc R 1 1 . .
    O O2 0.08159(9) 0.56660(14) 0.79971(9) 0.0209(3) Uani d . 1 1 . .
    C C15 0.0000 0.7398(3) 0.7500 0.0318(8) Uani d S 1 2 . .
    H H15 0.0000 0.8280 0.7500 0.038 Uiso calc SR 1 2 . .
    C C16 0.06984(15) 0.6828(2) 0.78927(13) 0.0244(5) Uani d . 1 1 . .
    C C17 0.14050(18) 0.7636(3) 0.82222(15) 0.0390(6) Uani d . 1 1 . .
    H H17A 0.1846 0.7114 0.8482 0.059 Uiso calc R 1 1 . .
    H H17B 0.1248 0.8218 0.8605 0.059 Uiso calc R 1 1 . .
    H H17C 0.1579 0.8100 0.7794 0.059 Uiso calc R 1 1 . .
loop_
    _atom_site_aniso_label
    _atom_site_aniso_U_11
    _atom_site_aniso_U_22
    _atom_site_aniso_U_33
    _atom_site_aniso_U_12
    _atom_site_aniso_U_13
    _atom_site_aniso_U_23
    Ir1 0.01340(5) 0.01297(5) 0.00844(5) 0.000 0.00137(4) 0.000
    F1 0.0230(6) 0.0369(8) 0.0223(7) 0.0164(6) 0.0047(5) -0.0021(6)
    O1 0.0240(7) 0.0250(8) 0.0158(7) 0.0097(6) 0.0052(6) 0.0096(6)
    N1 0.0140(7) 0.0146(8) 0.0117(8) -0.0011(6) 0.0017(6) -0.0012(6)
    N2 0.0173(8) 0.0188(9) 0.0170(9) 0.0019(7) 0.0003(7) -0.0005(7)
    C1 0.0107(8) 0.0140(9) 0.0120(9) -0.0023(7) -0.0014(7) -0.0026(7)
    C2 0.0151(9) 0.0228(10) 0.0126(9) 0.0011(8) 0.0019(7) -0.0020(8)
    C3 0.0133(9) 0.0212(11) 0.0188(10) 0.0029(8) 0.0009(7) -0.0048(8)
    C4 0.0159(9) 0.0172(10) 0.0146(10) -0.0018(8) 0.0003(7) 0.0007(8)
    C5 0.0118(8) 0.0147(9) 0.0112(9) -0.0015(7) 0.0007(7) -0.0005(7)
    C6 0.0138(8) 0.0123(9) 0.0119(9) -0.0018(7) 0.0001(7) -0.0003(7)
    C7 0.0190(9) 0.0161(10) 0.0128(10) -0.0001(8) 0.0028(7) 0.0020(8)
    C8 0.0219(10) 0.0219(11) 0.0147(10) -0.0009(8) 0.0072(8) -0.0003(8)
    C9 0.0199(10) 0.0243(11) 0.0188(10) 0.0061(9) 0.0072(8) -0.0002(9)
    C10 0.0183(9) 0.0204(10) 0.0151(10) 0.0046(8) 0.0033(8) 0.0023(8)
    C11 0.0226(10) 0.0180(10) 0.0143(10) 0.0030(8) -0.0018(8) 0.0062(8)
    C12 0.0483(15) 0.0170(11) 0.0309(14) -0.0015(11) -0.0051(11) 0.0037(10)
    C13 0.0379(14) 0.0486(17) 0.0223(12) 0.0122(12) 0.0091(10) 0.0177(11)
    C14 0.0304(12) 0.0350(13) 0.0236(12) -0.0092(11) -0.0041(10) -0.0018(10)
    O2 0.0287(8) 0.0202(8) 0.0137(7) -0.0078(6) 0.0034(6) -0.0029(6)
    C15 0.055(2) 0.0143(15) 0.0311(19) 0.000 0.0203(16) 0.000
    C16 0.0433(13) 0.0193(11) 0.0147(10) -0.0088(10) 0.0161(9) -0.0042(8)
    C17 0.0612(17) 0.0295(14) 0.0271(14) -0.0228(13) 0.0095(12) -0.0064(11)
_geom_special_details
;
All e.s.d.'s (except the e.s.d. in the dihedral angle between two l.s. planes)
are estimated using the full covariance matrix. The cell e.s.d.'s are taken
into account individually in the estimation of e.s.d.'s in distances, angles
and torsion angles; correlations between e.s.d.'s in cell parameters are only
used when they are defined by crystal symmetry. An approximate (isotropic)
treatment of cell e.s.d.'s is used for estimating e.s.d.'s involving l.s.
planes.
;
loop_
    _geom_bond_atom_site_label_1
    _geom_bond_atom_site_label_2
    _geom_bond_site_symmetry_2
    _geom_bond_distance
    _geom_bond_publ_flag
    Ir1 C1 2_556 1.9760(19) ?
    Ir1 C1 . 1.9760(19) y
    Ir1 N1 2_556 2.0344(16) ?
    Ir1 N1 . 2.0344(16) y
    Ir1 O2 . 2.1393(15) y
    Ir1 O2 2_556 2.1393(14) ?
    F1 C3 . 1.365(2) ?
    O1 C4 . 1.342(2) ?
    O1 C11 . 1.477(2) ?
    N1 C10 . 1.345(3) ?
    N1 C6 . 1.368(2) ?
    N2 C3 . 1.315(3) ?
    N2 C4 . 1.333(3) ?
    C1 C2 . 1.403(3) ?
    C1 C5 . 1.417(3) ?
    C2 C3 . 1.362(3) ?
    C2 H2 . 0.9500 ?
    C4 C5 . 1.414(3) ?
    C5 C6 . 1.465(3) ?
    C6 C7 . 1.399(3) ?
    C7 C8 . 1.384(3) ?
    C7 H7 . 0.9500 ?
    C8 C9 . 1.385(3) ?
    C8 H8 . 0.9500 ?
    C9 C10 . 1.375(3) ?
    C9 H9 . 0.9500 ?
    C10 H10 . 0.9500 ?
    C11 C14 . 1.512(3) ?
    C11 C12 . 1.516(3) ?
    C11 C13 . 1.517(3) ?
    C12 H12A . 0.9800 ?
    C12 H12B . 0.9800 ?
    C12 H12C . 0.9800 ?
    C13 H13A . 0.9800 ?
    C13 H13B . 0.9800 ?
    C13 H13C . 0.9800 ?
    C14 H14A . 0.9800 ?
    C14 H14B . 0.9800 ?
    C14 H14C . 0.9800 ?
    O2 C16 . 1.276(3) ?
    C15 C16 . 1.400(3) ?
    C15 C16 2_556 1.400(3) ?
    C15 H15 . 0.9500 ?
    C16 C17 . 1.509(3) ?
    C17 H17A . 0.9800 ?
    C17 H17B . 0.9800 ?
    C17 H17C . 0.9800 ?
loop_
    _geom_angle_atom_site_label_1
    _geom_angle_atom_site_label_2
    _geom_angle_atom_site_label_3
    _geom_angle_site_symmetry_1
    _geom_angle_site_symmetry_3
    _geom_angle
    _geom_angle_publ_flag
    C1 Ir1 C1 2_556 . 88.37(10) ?
    C1 Ir1 N1 2_556 2_556 80.36(7) ?
    C1 Ir1 N1 . 2_556 96.83(7) ?
    C1 Ir1 N1 2_556 . 96.83(7) ?
    C1 Ir1 N1 . . 80.36(7) ?
    N1 Ir1 N1 2_556 . 176.12(9) ?
    C1 Ir1 O2 2_556 . 174.32(7) ?
    C1 Ir1 O2 . . 91.77(7) ?
    N1 Ir1 O2 2_556 . 93.98(6) ?
    N1 Ir1 O2 . . 88.80(6) ?
    C1 Ir1 O2 2_556 2_556 91.77(7) ?
    C1 Ir1 O2 . 2_556 174.32(7) ?
    N1 Ir1 O2 2_556 2_556 88.80(6) ?
    N1 Ir1 O2 . 2_556 93.98(6) ?
    O2 Ir1 O2 . 2_556 88.65(8) ?
    C4 O1 C11 . . 124.52(16) ?
    C10 N1 C6 . . 120.19(17) ?
    C10 N1 Ir1 . . 123.15(14) ?
    C6 N1 Ir1 . . 116.67(12) ?
    C3 N2 C4 . . 115.84(18) ?
    C2 C1 C5 . . 117.59(18) ?
    C2 C1 Ir1 . . 127.09(15) ?
    C5 C1 Ir1 . . 115.31(13) ?
    C3 C2 C1 . . 116.74(18) ?
    C3 C2 H2 . . 121.6 ?
    C1 C2 H2 . . 121.6 ?
    N2 C3 C2 . . 128.36(19) ?
    N2 C3 F1 . . 113.52(18) ?
    C2 C3 F1 . . 118.12(18) ?
    N2 C4 O1 . . 119.76(18) ?
    N2 C4 C5 . . 122.80(18) ?
    O1 C4 C5 . . 117.42(17) ?
    C4 C5 C1 . . 118.65(17) ?
    C4 C5 C6 . . 126.30(17) ?
    C1 C5 C6 . . 114.98(17) ?
    N1 C6 C7 . . 118.92(17) ?
    N1 C6 C5 . . 112.52(16) ?
    C7 C6 C5 . . 128.56(17) ?
    C8 C7 C6 . . 120.46(18) ?
    C8 C7 H7 . . 119.8 ?
    C6 C7 H7 . . 119.8 ?
    C7 C8 C9 . . 119.21(19) ?
    C7 C8 H8 . . 120.4 ?
    C9 C8 H8 . . 120.4 ?
    C10 C9 C8 . . 118.72(19) ?
    C10 C9 H9 . . 120.6 ?
    C8 C9 H9 . . 120.6 ?
    N1 C10 C9 . . 122.37(19) ?
    N1 C10 H10 . . 118.8 ?
    C9 C10 H10 . . 118.8 ?
    O1 C11 C14 . . 109.26(17) ?
    O1 C11 C12 . . 112.12(18) ?
    C14 C11 C12 . . 112.3(2) ?
    O1 C11 C13 . . 101.36(17) ?
    C14 C11 C13 . . 111.1(2) ?
    C12 C11 C13 . . 110.2(2) ?
    C11 C12 H12A . . 109.5 ?
    C11 C12 H12B . . 109.5 ?
    H12A C12 H12B . . 109.5 ?
    C11 C12 H12C . . 109.5 ?
    H12A C12 H12C . . 109.5 ?
    H12B C12 H12C . . 109.5 ?
    C11 C13 H13A . . 109.5 ?
    C11 C13 H13B . . 109.5 ?
    H13A C13 H13B . . 109.5 ?
    C11 C13 H13C . . 109.5 ?
    H13A C13 H13C . . 109.5 ?
    H13B C13 H13C . . 109.5 ?
    C11 C14 H14A . . 109.5 ?
    C11 C14 H14B . . 109.5 ?
    H14A C14 H14B . . 109.5 ?
    C11 C14 H14C . . 109.5 ?
    H14A C14 H14C . . 109.5 ?
    H14B C14 H14C . . 109.5 ?
    C16 O2 Ir1 . . 124.86(15) ?
    C16 C15 C16 . 2_556 127.9(3) ?
    C16 C15 H15 . . 116.1 ?
    C16 C15 H15 2_556 . 116.1 ?
    O2 C16 C15 . . 126.7(2) ?
    O2 C16 C17 . . 114.8(2) ?
    C15 C16 C17 . . 118.5(2) ?
    C16 C17 H17A . . 109.5 ?
    C16 C17 H17B . . 109.5 ?
    H17A C17 H17B . . 109.5 ?
    C16 C17 H17C . . 109.5 ?
    H17A C17 H17C . . 109.5 ?
    H17B C17 H17C . . 109.5 ?
loop_
    _geom_torsion_atom_site_label_1
    _geom_torsion_atom_site_label_2
    _geom_torsion_atom_site_label_3
    _geom_torsion_atom_site_label_4
    _geom_torsion_site_symmetry_1
    _geom_torsion_site_symmetry_2
    _geom_torsion_site_symmetry_3
    _geom_torsion_site_symmetry_4
    _geom_torsion
    _geom_torsion_publ_flag
    C1 Ir1 N1 C10 2_556 . . . -89.11(17) ?
    C1 Ir1 N1 C10 . . . . -176.28(17) ?
    O2 Ir1 N1 C10 . . . . 91.72(16) ?
    O2 Ir1 N1 C10 2_556 . . . 3.15(16) ?
    C1 Ir1 N1 C6 2_556 . . . 90.96(14) ?
    C1 Ir1 N1 C6 . . . . 3.79(14) ?
    O2 Ir1 N1 C6 . . . . -88.21(14) ?
    O2 Ir1 N1 C6 2_556 . . . -176.77(14) ?
    C1 Ir1 C1 C2 2_556 . . . 78.83(17) ?
    N1 Ir1 C1 C2 2_556 . . . -1.26(18) ?
    N1 Ir1 C1 C2 . . . . 176.04(18) ?
    O2 Ir1 C1 C2 . . . . -95.48(17) ?
    C1 Ir1 C1 C5 2_556 . . . -99.77(15) ?
    N1 Ir1 C1 C5 2_556 . . . -179.86(14) ?
    N1 Ir1 C1 C5 . . . . -2.56(13) ?
    O2 Ir1 C1 C5 . . . . 85.92(14) ?
    C5 C1 C2 C3 . . . . -0.6(3) ?
    Ir1 C1 C2 C3 . . . . -179.21(15) ?
    C4 N2 C3 C2 . . . . 0.1(3) ?
    C4 N2 C3 F1 . . . . -179.61(17) ?
    C1 C2 C3 N2 . . . . 0.9(3) ?
    C1 C2 C3 F1 . . . . -179.45(17) ?
    C3 N2 C4 O1 . . . . 176.95(18) ?
    C3 N2 C4 C5 . . . . -1.3(3) ?
    C11 O1 C4 N2 . . . . 11.9(3) ?
    C11 O1 C4 C5 . . . . -169.79(18) ?
    N2 C4 C5 C1 . . . . 1.4(3) ?
    O1 C4 C5 C1 . . . . -176.82(17) ?
    N2 C4 C5 C6 . . . . 178.27(18) ?
    O1 C4 C5 C6 . . . . 0.0(3) ?
    C2 C1 C5 C4 . . . . -0.4(3) ?
    Ir1 C1 C5 C4 . . . . 178.33(14) ?
    C2 C1 C5 C6 . . . . -177.59(17) ?
    Ir1 C1 C5 C6 . . . . 1.2(2) ?
    C10 N1 C6 C7 . . . . -3.9(3) ?
    Ir1 N1 C6 C7 . . . . 176.01(14) ?
    C10 N1 C6 C5 . . . . 175.95(17) ?
    Ir1 N1 C6 C5 . . . . -4.1(2) ?
    C4 C5 C6 N1 . . . . -175.00(18) ?
    C1 C5 C6 N1 . . . . 1.9(2) ?
    C4 C5 C6 C7 . . . . 4.9(3) ?
    C1 C5 C6 C7 . . . . -178.21(19) ?
    N1 C6 C7 C8 . . . . 2.4(3) ?
    C5 C6 C7 C8 . . . . -177.44(19) ?
    C6 C7 C8 C9 . . . . 1.0(3) ?
    C7 C8 C9 C10 . . . . -2.8(3) ?
    C6 N1 C10 C9 . . . . 2.1(3) ?
    Ir1 N1 C10 C9 . . . . -177.85(16) ?
    C8 C9 C10 N1 . . . . 1.4(3) ?
    C4 O1 C11 C14 . . . . 65.0(3) ?
    C4 O1 C11 C12 . . . . -60.2(3) ?
    C4 O1 C11 C13 . . . . -177.8(2) ?
    C1 Ir1 O2 C16 . . . . -177.15(16) ?
    N1 Ir1 O2 C16 2_556 . . . 85.88(16) ?
    N1 Ir1 O2 C16 . . . . -96.84(16) ?
    O2 Ir1 O2 C16 2_556 . . . -2.82(13) ?
    Ir1 O2 C16 C15 . . . . 6.0(3) ?
    Ir1 O2 C16 C17 . . . . -172.81(14) ?
    C16 C15 C16 O2 2_556 . . . -3.43(16) ?
    C16 C15 C16 C17 2_556 . . . 175.3(2) ?
loop_
    _geom_hbond_atom_site_label_D
    _geom_hbond_atom_site_label_H
    _geom_hbond_atom_site_label_A
    _geom_hbond_site_symmetry_A
    _geom_hbond_distance_DH
    _geom_hbond_distance_HA
    _geom_hbond_distance_DA
    _geom_hbond_angle_DHA
    _geom_hbond_publ_flag
    C7 H7 O1 . 0.95 2.27 2.870(2) 120.3 y
    C10 H10 O2 2_556 0.95 2.48 3.089(2) 121.7 y
    C10 H10 F1 3_455 0.95 2.41 3.055(2) 124.5 y
    C12 H12C N2 . 0.98 2.29 2.927(3) 121.7 y
    C14 H14B N2 . 0.98 2.59 3.153(3) 116.4 y
_iucr_refine_instructions_details
;
TITL IrComplexe2 in C2/c
CELL 0.71073  16.9404  10.7783  17.2561  90.000 100.001  90.000
ZERR    4.00   0.0012   0.0007   0.0011   0.000   0.001   0.000
LATT  7
SYMM -X, Y, 0.5-Z
SFAC C H N O F IR
UNIT 132 140 16 16 8 4
TEMP -100
SIZE 0.093 0.115 0.163
ACTA
L.S. 10
FMAP 2
PLAN 20
HTAB
BOND $H
CONF
eqiv $1 -x, y, 1.5-z
eqiv $2 -0.5+x, 0.5+y, z
mpla 6 c1 c2 c3 c4 c5 n1
mpla 6 c6 c7 c8 c9 c10 n2
mpla 12 c1 c2 c3 c4 c5 c6 c7 c8 c9 c10 N1 n2
mpla 12 c1_$1 c2_$1 c3_$1 c4_$1 c5_$1 c6_$1 c7_$1 c8_$1 c9_$1 c10_$1 =
        N1_$1 N2_$1
HTAB C7 O1
HTAB C10 O2_$1
HTAB C10 F1_$2
HTAB C12 N2
HTAB C14 N2
WGHT    0.016300    5.667100
FVAR       0.05962
IR1   6    0.000000    0.424606    0.750000    10.50000    0.01340    0.01297 =
         0.00844    0.00000    0.00137    0.00000
F1    5    0.224067    0.066516    0.795513    11.00000    0.02301    0.03693 =
         0.02230   -0.00208    0.00473    0.01640
O1    4    0.089297    0.144557    0.996855    11.00000    0.02399    0.02504 =
         0.01577    0.00962    0.00524    0.00966
N1    3   -0.043071    0.418214    0.852882    11.00000    0.01399    0.01462 =
         0.01165   -0.00120    0.00174   -0.00113
N2    3    0.159182    0.107107    0.895375    11.00000    0.01729    0.01883 =
         0.01703   -0.00054    0.00031    0.00194
C1    1    0.069579    0.293140    0.804810    11.00000    0.01069    0.01399 =
         0.01202   -0.00259   -0.00142   -0.00229
C2    1    0.126927    0.222841    0.774501    11.00000    0.01510    0.02284 =
         0.01262   -0.00204    0.00186    0.00106
AFIX  43
H2    2    0.137055    0.235402    0.722624    11.00000   -1.20000
AFIX   0
C3    1    0.167375    0.135700    0.823084    11.00000    0.01328    0.02119 =
         0.01880   -0.00482    0.00093    0.00291
C4    1    0.104155    0.171599    0.924858    11.00000    0.01593    0.01716 =
         0.01463    0.00068    0.00033   -0.00185
C5    1    0.058066    0.266887    0.882533    11.00000    0.01178    0.01466 =
         0.01121   -0.00052    0.00068   -0.00147
C6    1   -0.004885    0.339816    0.909620    11.00000    0.01380    0.01227 =
         0.01195   -0.00035    0.00013   -0.00184
C7    1   -0.028888    0.337741    0.983173    11.00000    0.01903    0.01606 =
         0.01284    0.00196    0.00285   -0.00010
AFIX  43
H7    2   -0.001519    0.286067    1.023742    11.00000   -1.20000
AFIX   0
C8    1   -0.092238    0.410446    0.997271    11.00000    0.02186    0.02193 =
         0.01474   -0.00027    0.00721   -0.00093
AFIX  43
H8    2   -0.107965    0.409940    1.047501    11.00000   -1.20000
AFIX   0
C9    1   -0.132435    0.483957    0.937263    11.00000    0.01988    0.02430 =
         0.01877   -0.00022    0.00716    0.00610
AFIX  43
H9    2   -0.177584    0.531741    0.944887    11.00000   -1.20000
AFIX   0
C10   1   -0.105719    0.486431    0.866432    11.00000    0.01829    0.02040 =
         0.01511    0.00228    0.00326    0.00461
AFIX  43
H10   2   -0.132497    0.538208    0.825607    11.00000   -1.20000
AFIX   0
C11   1    0.139693    0.062798    1.053876    11.00000    0.02263    0.01802 =
         0.01433    0.00616   -0.00177    0.00299
C12   1    0.145092   -0.067521    1.022178    11.00000    0.04826    0.01698 =
         0.03092    0.00375   -0.00505   -0.00152
AFIX  33
H12A  2    0.091195   -0.103183    1.009255    11.00000   -1.50000
H12B  2    0.178095   -0.118949    1.062089    11.00000   -1.50000
H12C  2    0.169477   -0.064681    0.974698    11.00000   -1.50000
AFIX   0
C13   1    0.093141    0.062218    1.121449    11.00000    0.03793    0.04862 =
         0.02230    0.01768    0.00913    0.01217
AFIX  33
H13A  2    0.039742    0.027069    1.103507    11.00000   -1.50000
H13B  2    0.087877    0.147364    1.139812    11.00000   -1.50000
H13C  2    0.121728    0.011845    1.164683    11.00000   -1.50000
AFIX   0
C14   1    0.221249    0.121651    1.078297    11.00000    0.03041    0.03505 =
         0.02363   -0.00183   -0.00405   -0.00915
AFIX  33
H14A  2    0.214831    0.205706    1.097948    11.00000   -1.50000
H14B  2    0.248735    0.125608    1.032853    11.00000   -1.50000
H14C  2    0.253038    0.071781    1.119918    11.00000   -1.50000
AFIX   0
O2    4    0.081589    0.566598    0.799707    11.00000    0.02874    0.02022 =
         0.01369   -0.00289    0.00336   -0.00775
C15   1    0.000000    0.739838    0.750000    10.50000    0.05473    0.01429 =
         0.03108    0.00000    0.02032    0.00000
AFIX  43
H15   2    0.000001    0.827978    0.749998    10.50000   -1.20000
AFIX   0
C16   1    0.069844    0.682770    0.789271    11.00000    0.04331    0.01928 =
         0.01472   -0.00424    0.01611   -0.00881
C17   1    0.140499    0.763582    0.822225    11.00000    0.06118    0.02947 =
         0.02706   -0.00643    0.00950   -0.02284
AFIX  33
H17A  2    0.184638    0.711391    0.848232    11.00000   -1.50000
H17B  2    0.124833    0.821782    0.860474    11.00000   -1.50000
H17C  2    0.157901    0.810043    0.779365    11.00000   -1.50000
HKLF 4
REM  IrComplexe2 in C2/c
REM R1 =  0.0171 for   3717 Fo > 4sig(Fo)  and  0.0183 for all   3881 data
REM    200 parameters refined using      0 restraints
END
;
data_New_Global_Publ_Block
_journal_date_recd_electronic     2014-10-06
_journal_date_accepted     2014-10-19
_journal_name_full     'Acta Crystallographica, Section E'
_journal_year     2014
_journal_volume     70
_journal_issue     11
_journal_page_first     427
_journal_page_last     429
_journal_paper_category     GM
_journal_paper_doi     10.1107/S1600536814022934
_journal_coeditor_code     WM5075
_publ_contact_author_name     'Kang, Youngjin'
_publ_contact_author_address
;
Division of Science Education and Department of Chemistry, Kangwon National
 University, Chuncheon 220-701, S. Korea
;
_publ_contact_author_email     kangy@kangwon.ac.kr
_publ_contact_author_fax     '+82-33-259-5600'
_publ_contact_author_phone     '+82-33-250-6737'
_publ_section_title
;\
Crystal structure of
bis[2-<i>tert</i>-butoxy-6-fluoro-3-(pyridin-2-yl-\k<i>N</i>)pyridin-4-yl-\
\k<i>C</i>^4^](pentane-2,4-dionato-\k^2^<i>O</i>,<i>O</i>')iridium(III)
;
loop_
    _publ_author_name
    _publ_author_footnote
    _publ_author_address
    'Park, Ki-Min' .
;
Research Institute of Natural Science, Gyeongsang National University, Jinju
 660-701, South Korea
;
    'Kang, Youngjin' .
;
Division of Science Education and Department of Chemistry, Kangwon National
 University, Chuncheon 220-701, South Korea
;
_publ_section_synopsis
;
The Ir^III^ atom in the title molecule adopts a distorted octahedral
coordination sphere, being <i>C</i>,<i>N</i>-chelated by two main
2-tert-butoxy-6-fluoro-3-(pyridin-2-yl)pyridine-4-yl ligands and
<i>O</i>,<i>O'</i>-chelated by one ancillary pentane-2,4-dionato ligand.
;
