# Supplementary material for: Crystal structure of bis­[2-tert-but­oxy-6-fluoro-3-(pyridin-2-yl-κN)pyridin-4-yl-κC 4](pentane-2,4-dionato-κ2 O,O′)iridium(III)
Source: Acta Crystallogr Sect E Struct Rep Online. 2014 Oct 29;70(Pt 11):427–9. doi: 10.1107/S1600536814022934 (PMC4257303; doi:10.1107/S1600536814022934)
Supplement: Supplementary file 2 [file e-70-00427-Isup2.hkl]

# 
# h,k,l, Fc-squared, Fo-squared, sigma(Fo-squared) and status flag 
# 
data_I
_shelx_title ' IrComplexe2 in C2/c' 
_shelx_refln_list_code          4 
_shelx_F_calc_maximum      528.16 
_exptl_crystal_F_000      1552.00 
_reflns_d_resolution_high  0.7487 
 
loop_ 
 _symmetry_equiv_pos_as_xyz 
 'x, y, z' 
 '-x, y, -z+1/2' 
 'x+1/2, y+1/2, z' 
 '-x+1/2, y+1/2, -z+1/2' 
 '-x, -y, -z' 
 'x, -y, z-1/2' 
 '-x+1/2, -y+1/2, -z' 
 'x+1/2, -y+1/2, z-1/2' 
 
_cell_length_a    16.9404 
_cell_length_b    10.7783 
_cell_length_c    17.2561 
_cell_angle_alpha  90.000 
_cell_angle_beta  100.001 
_cell_angle_gamma  90.000 
 
_shelx_F_squared_multiplier     1.000 
 
loop_ 
 _refln_index_h 
 _refln_index_k 
 _refln_index_l 
 _refln_F_squared_calc 
 _refln_F_squared_meas 
 _refln_F_squared_sigma 
 _refln_observed_status 
   2   0   0   205375.30   177401.70   2614.55 o 
   4   0   0     2023.41     1883.20     37.12 o 
   6   0   0    22644.63    22320.33    221.61 o 
   8   0   0    73465.77    75934.87    741.54 o 
  10   0   0    42353.95    42916.73    580.95 o 
  12   0   0    49283.83    47966.37    663.74 o 
  14   0   0    44555.66    44418.78    965.21 o 
  16   0   0    11310.38    11768.35    300.40 o 
  18   0   0    19973.43    18647.52    538.74 o 
  20   0   0    11265.70    11473.19    564.08 o 
  22   0   0    14141.98    14166.09    525.27 o 
   1   1   0   103853.97   107498.00   1090.42 o 
   3   1   0   228014.73   203933.69   2757.75 o 
   5   1   0    26248.41    25894.16    233.14 o 
   7   1   0    37940.60    38613.70    309.41 o 
   9   1   0    29759.26    29988.02    266.62 o 
  11   1   0    43219.13    43589.55    434.04 o 
  13   1   0    10686.12    10874.21    179.97 o 
  15   1   0    26998.15    26566.12    301.13 o 
  17   1   0    15679.39    15867.20    288.74 o 
  19   1   0     8746.04     8927.22    229.58 o 
  21   1   0     9876.46    10315.61    515.72 o 
   0   2   0    37234.55    37289.22    497.83 o 
   2   2   0     2772.64     2926.46    185.14 o 
   4   2   0     8407.50     8288.65     92.84 o 
   6   2   0    10541.67    10098.72    104.93 o 
   8   2   0    24325.17    25855.38    213.30 o 
  10   2   0    15671.94    15793.32    170.93 o 
  12   2   0     9043.40     8462.33    125.06 o 
  14   2   0     6430.17     6292.92    138.97 o 
  16   2   0     1259.04     1426.44    104.01 o 
  18   2   0     3419.37     3591.61    209.28 o 
  20   2   0     4752.07     4908.17    199.44 o 
  22   2   0     6072.02     6431.30    574.24 o 
   1   3   0     3309.15     3315.44     80.60 o 
   3   3   0    22860.75    24951.32    298.00 o 
   5   3   0     5461.11     6080.96    102.58 o 
   7   3   0     2569.43     2637.59     50.30 o 
   9   3   0     4340.43     4916.26    127.08 o 
  11   3   0     2324.31     2268.20     60.74 o 
  13   3   0       20.07       53.04     44.50 o 
  15   3   0      470.23      535.86     73.02 o 
  17   3   0      237.47      278.07     75.26 o 
  19   3   0      727.50      729.94     92.92 o 
  21   3   0      310.70      294.94     98.98 o 
   0   4   0    21536.44    21513.86    526.10 o 
   2   4   0     3334.39     3529.47     99.56 o 
   4   4   0    16429.75    16933.84    224.69 o 
   6   4   0     4325.17     4240.47    130.35 o 
   8   4   0      958.73      944.11     69.46 o 
  10   4   0     5959.21     5718.10    133.49 o 
  12   4   0    13217.82    13312.44    229.61 o 
  14   4   0      710.32      733.21     88.92 o 
  16   4   0      450.98      448.97     86.68 o 
  18   4   0     2006.54     2030.45    132.24 o 
  20   4   0     1271.88     1329.96    122.28 o 
   1   5   0    11571.26    10461.54    200.84 o 
   3   5   0    45006.31    47427.33    564.72 o 
   5   5   0    13248.01    12805.20    426.23 o 
   7   5   0    20811.32    20083.04    290.01 o 
   9   5   0    22175.02    21345.27    320.29 o 
  11   5   0    18414.97    18587.13    368.75 o 
  13   5   0     3147.73     3270.92    212.38 o 
  15   5   0     8269.50     8440.79    229.28 o 
  17   5   0     4864.74     4999.03    203.94 o 
  19   5   0     4872.16     5264.58    333.03 o 
   0   6   0    77344.31    79846.33   1628.94 o 
   2   6   0    26784.37    25338.75    387.66 o 
   4   6   0    35357.86    34059.23    468.03 o 
   6   6   0    30712.95    31240.11    470.90 o 
   8   6   0    24704.82    23883.03    409.15 o 
  10   6   0     9614.81     9904.07    257.14 o 
  12   6   0    18840.36    18273.88    389.99 o 
  14   6   0    26362.17    25938.71    505.46 o 
  16   6   0    11034.24    11360.05    478.19 o 
  18   6   0     9710.36     9704.54    284.52 o 
  20   6   0     8652.49     9492.81    360.02 o 
   1   7   0    49848.04    51684.34    684.37 o 
   3   7   0    59865.04    59223.41    723.57 o 
   5   7   0    23011.94    22107.85    475.34 o 
   7   7   0     6496.82     6866.63    237.87 o 
   9   7   0     9042.58     8913.84    247.46 o 
  11   7   0    41063.97    38826.98    623.55 o 
  13   7   0    21234.36    20887.92    442.49 o 
  15   7   0    11272.48    10727.98    329.19 o 
  17   7   0    11570.32    10801.45    389.83 o 
  19   7   0    11568.15    11583.39    699.76 o 
   0   8   0    33927.12    33822.37    903.09 o 
   2   8   0    27384.15    27841.39    374.11 o 
   4   8   0    20927.35    21118.59    477.25 o 
   6   8   0     7859.36     7384.57    218.31 o 
   8   8   0    13364.81    13374.21    315.37 o 
  10   8   0    14317.12    13871.14    335.46 o 
  12   8   0    10902.18    10209.88    300.08 o 
  14   8   0    12429.24    12205.61    349.72 o 
  16   8   0     6391.83     6184.29    231.28 o 
  18   8   0     3563.47     3072.39    236.74 o 
   1   9   0     4592.17     4581.37    140.98 o 
   3   9   0     8049.50     7655.41    283.48 o 
   5   9   0    10685.35    10403.40    337.09 o 
   7   9   0     8005.53     8057.01    272.43 o 
   9   9   0     2083.73     1982.18    199.23 o 
  11   9   0     3617.46     3580.90    215.10 o 
  13   9   0     3669.79     3384.99    218.69 o 
  15   9   0     2322.57     2261.88    190.45 o 
  17   9   0     1656.99     1911.73    198.45 o 
   0  10   0      675.69      776.71     91.32 o 
   2  10   0       30.34       -7.48     41.99 o 
   4  10   0       43.41       10.67     70.33 o 
   6  10   0      212.48      193.71     70.24 o 
   8  10   0      140.21      116.08     73.53 o 
  10  10   0      167.96      161.12     80.00 o 
  12  10   0       34.73       39.91     73.91 o 
  14  10   0       90.50      176.97    100.72 o 
  16  10   0      128.99      179.23    106.42 o 
   1  11   0    10485.82    10026.03    300.10 o 
   3  11   0     1879.50     2035.17    154.25 o 
   5  11   0     1977.17     2185.32    166.43 o 
   7  11   0     3133.06     2986.71    168.29 o 
   9  11   0     3832.78     4137.17    225.78 o 
  11  11   0     2269.02     1946.17    151.88 o 
  13  11   0     2138.36     1962.74    192.54 o 
   0  12   0    20381.04    20115.94    557.01 o 
   2  12   0    18537.22    17422.32    422.24 o 
   4  12   0    10674.61    10880.14    316.00 o 
   6  12   0     8860.80     9215.97    264.35 o 
   8  12   0    12264.56    12373.37    310.28 o 
  10  12   0     9123.35     9268.30    329.08 o 
  12  12   0     6095.86     5752.62    307.09 o 
   1  13   0    16985.64    16642.13    432.84 o 
   3  13   0    19374.79    19056.77   1018.97 o 
   5  13   0    15841.48    16615.53    423.44 o 
   7  13   0     9149.78     9448.07    328.00 o 
   9  13   0     8168.16     8471.71    321.33 o 
   0  14   0    14702.80    14972.77    751.17 o 
   2  14   0     9127.00     9040.31    335.67 o 
   4  14   0     6184.94     6227.44    394.88 o 
 -21   1   1     2108.92     2336.12    181.09 o 
 -19   1   1     5705.89     5697.97    190.46 o 
 -17   1   1     4797.75     4863.83    196.16 o 
 -15   1   1     3988.49     3896.45    141.62 o 
 -13   1   1     4604.06     4727.41    219.62 o 
 -11   1   1     1338.52     1293.01     64.61 o 
  -9   1   1     1278.81     1053.94     48.02 o 
  -7   1   1     3655.57     3599.33    128.53 o 
  -5   1   1    19863.82    20247.32    147.99 o 
  -3   1   1    14728.98    14891.55    143.01 o 
  -1   1   1    76747.21    77753.84    664.53 o 
   1   1   1    10008.67    10378.13     93.11 o 
   3   1   1    10304.91    10156.86     97.43 o 
   5   1   1    14761.07    14176.51    117.01 o 
   7   1   1    26082.79    26975.56    203.35 o 
   9   1   1    16182.25    16255.51    149.89 o 
  11   1   1     7947.90     7853.79    165.98 o 
  13   1   1     5536.24     5744.50    110.59 o 
  15   1   1     3887.41     4128.18    151.01 o 
  17   1   1    11483.42    11898.75    282.56 o 
  19   1   1     2697.07     2880.28    161.99 o 
  21   1   1      728.81      469.30    114.49 o 
 -22   2   1     8500.75     8411.27    303.94 o 
 -20   2   1    13482.09    13825.98    297.60 o 
 -18   2   1    13726.81    13565.87    249.87 o 
 -16   2   1    18972.04    19417.79    319.69 o 
 -14   2   1     4506.84     4520.22    120.29 o 
 -12   2   1     7866.07     7278.02    161.39 o 
 -10   2   1    24036.85    24354.32    268.10 o 
  -8   2   1    62610.39    63086.31    447.01 o 
  -6   2   1    35449.12    35638.05    266.81 o 
  -4   2   1    36794.39    38025.08    286.44 o 
  -2   2   1     8310.12     8429.77     95.35 o 
   0   2   1    30150.68    31485.02    303.64 o 
   2   2   1   278948.97   263013.19   6840.58 o 
   4   2   1   119784.59   122743.60    787.52 o 
   6   2   1    49142.82    48959.71    352.72 o 
   8   2   1    22234.59    22085.53    268.24 o 
  10   2   1    30883.21    31459.60    286.51 o 
  12   2   1    18072.51    18379.96    206.61 o 
  14   2   1    32719.54    32884.72    342.31 o 
  16   2   1    15765.37    15378.95    252.49 o 
  18   2   1     4404.68     4676.21    156.66 o 
  20   2   1     9364.43     9052.45    273.04 o 
 -21   3   1    10075.04    10425.42    301.85 o 
 -19   3   1    20001.01    20023.75    354.58 o 
 -17   3   1    15842.91    15617.75    295.79 o 
 -15   3   1    17644.99    17241.21    291.99 o 
 -13   3   1    31261.28    31681.22    402.32 o 
 -11   3   1    19930.61    19645.21    239.35 o 
  -9   3   1    48816.69    49371.27    401.81 o 
  -7   3   1    64721.82    66126.84    507.39 o 
  -5   3   1   103564.84   105188.70    887.36 o 
  -3   3   1    19426.39    18349.65    188.01 o 
  -1   3   1    85607.47    87112.20    713.73 o 
   1   3   1    44433.93    44902.46    438.40 o 
   3   3   1   101319.08   106390.52    960.53 o 
   5   3   1   168709.16   179608.95   1613.98 o 
   7   3   1    76517.14    77869.76    625.99 o 
   9   3   1    37014.05    36156.93    367.81 o 
  11   3   1    24215.68    24479.98    243.17 o 
  13   3   1    25826.22    25320.70    348.93 o 
  15   3   1     7230.49     7210.14    167.14 o 
  17   3   1    18797.43    18651.11    324.33 o 
  19   3   1    15655.15    16065.16    317.23 o 
  21   3   1    11670.55    12177.56    329.36 o 
 -20   4   1    15429.81    16021.34    325.35 o 
 -18   4   1    12240.12    12196.53    302.13 o 
 -16   4   1    17795.12    17666.12    362.22 o 
 -14   4   1    12276.92    12016.77    334.42 o 
 -12   4   1    28996.88    29019.63    369.86 o 
 -10   4   1    31183.31    30575.22    360.98 o 
  -8   4   1    49875.02    50572.78    507.21 o 
  -6   4   1    55207.38    56379.68    532.06 o 
  -4   4   1    25468.19    24551.92    249.40 o 
  -2   4   1    55411.38    54693.74    500.68 o 
   0   4   1    42520.38    42665.71    504.22 o 
   2   4   1    96132.77    96530.37   1323.76 o 
   4   4   1    38905.11    37546.56    596.56 o 
   6   4   1    53309.22    53427.95    571.15 o 
   8   4   1    36122.64    37144.58    462.11 o 
  10   4   1    26971.50    27003.70    335.11 o 
  12   4   1    10034.13     9723.52    195.47 o 
  14   4   1     8690.14     8711.53    198.27 o 
  16   4   1    17361.43    17566.19    308.38 o 
  18   4   1    10416.28    10386.09    248.34 o 
  20   4   1    10085.94     9926.64    258.62 o 
 -21   5   1     3938.28     4511.33    231.06 o 
 -19   5   1     7445.43     7771.81    229.16 o 
 -17   5   1    14424.58    14541.15    322.74 o 
 -15   5   1     9656.19     9921.73    279.38 o 
 -13   5   1     5106.40     5301.12    165.51 o 
 -11   5   1     4137.10     4196.28    172.21 o 
  -9   5   1    30297.77    30884.58    411.09 o 
  -7   5   1    17294.45    16470.12    227.56 o 
  -5   5   1    40814.37    40113.85    460.52 o 
  -3   5   1    15117.02    15967.28    211.06 o 
  -1   5   1     7372.49     6477.55    123.04 o 
   1   5   1    33580.64    33911.53    483.23 o 
   3   5   1    39675.64    41740.12    665.26 o 
   5   5   1    16792.29    15558.81    261.80 o 
   7   5   1     2396.76     2221.65    127.91 o 
   9   5   1    12220.23    11885.34    528.89 o 
  11   5   1     2367.75     2127.86    152.74 o 
  13   5   1    11196.31    10617.33    289.53 o 
  15   5   1    11588.89    11555.68    241.38 o 
  17   5   1     5754.45     5602.14    190.69 o 
  19   5   1     3562.00     3446.64    176.56 o 
 -20   6   1     2286.69     2851.30    235.55 o 
 -18   6   1     1211.66     1094.67    154.41 o 
 -16   6   1     1309.45     1454.85    172.99 o 
 -14   6   1     2491.35     2063.39    161.48 o 
 -12   6   1     2945.11     3011.49    241.65 o 
 -10   6   1       66.37      114.39     59.61 o 
  -8   6   1     1741.80     1658.51    117.04 o 
  -6   6   1    10734.25    11377.09    246.69 o 
  -4   6   1      521.67      670.83     77.92 o 
  -2   6   1    10115.69     9339.48    155.49 o 
   0   6   1     4649.03     4269.23    406.53 o 
   2   6   1     2506.92     2348.26    103.80 o 
   4   6   1      848.78      697.03    237.73 o 
   6   6   1     3360.60     2983.24    191.31 o 
   8   6   1      689.94      657.34     98.37 o 
  10   6   1     1918.09     1888.14    134.09 o 
  12   6   1     5641.56     5663.62    240.12 o 
  14   6   1      106.79      172.87     68.93 o 
  16   6   1     1844.65     1704.65    139.62 o 
  18   6   1     1542.24     1429.49    141.86 o 
  20   6   1      561.94      479.60    144.21 o 
 -19   7   1      786.73      769.11    148.66 o 
 -17   7   1      603.02      651.67    128.79 o 
 -15   7   1      546.02      486.16    106.90 o 
 -13   7   1      284.47      322.80     86.24 o 
 -11   7   1       92.54      192.52     75.31 o 
  -9   7   1      108.94      102.65     92.50 o 
  -7   7   1     2210.81     2063.41    132.10 o 
  -5   7   1      277.37      242.29     55.66 o 
  -3   7   1      185.49      183.71     40.61 o 
  -1   7   1     3661.63     3193.42    112.15 o 
   1   7   1     1241.67     1280.95    114.92 o 
   3   7   1     1831.19     1961.15    203.97 o 
   5   7   1      159.79      202.39     65.56 o 
   7   7   1      200.57      339.90     68.70 o 
   9   7   1     1837.94     1538.08    123.73 o 
  11   7   1     1093.40     1063.89    115.59 o 
  13   7   1     1277.69     1269.73    120.60 o 
  15   7   1      131.37      120.38     69.71 o 
  17   7   1      191.62      132.11     80.08 o 
  19   7   1       57.74       45.59    102.23 o 
 -18   8   1     4872.10     5279.13    303.23 o 
 -16   8   1     5221.88     5311.64    270.08 o 
 -14   8   1     4561.16     4506.74    247.66 o 
 -12   8   1     7749.90     7948.29    264.64 o 
 -10   8   1     7026.72     6727.09    295.01 o 
  -8   8   1     2645.04     2492.74    222.83 o 
  -6   8   1     5867.56     6072.76    303.36 o 
  -4   8   1    18090.29    18140.62    433.62 o 
  -2   8   1    22032.82    22183.24    320.60 o 
   0   8   1    11538.29    11232.51    214.37 o 
   2   8   1     7874.76     7757.92    203.44 o 
   4   8   1     6412.35     6004.80    236.51 o 
   6   8   1     7478.51     7327.74    489.53 o 
   8   8   1     3284.43     3098.40    206.44 o 
  10   8   1     3807.35     3675.01    188.66 o 
  12   8   1     3916.00     4173.23    187.56 o 
  14   8   1     4942.37     4912.01    214.35 o 
  16   8   1     2682.86     2603.15    176.92 o 
  18   8   1     2635.61     2970.35    240.65 o 
 -17   9   1     9056.77     9463.19    349.15 o 
 -15   9   1     7863.80     7966.56    303.66 o 
 -13   9   1    10121.14    10559.46    328.20 o 
 -11   9   1    11415.72    10920.84    316.92 o 
  -9   9   1    25653.08    25755.89    491.03 o 
  -7   9   1    16542.68    16391.79    360.39 o 
  -5   9   1    19223.88    19338.27    480.18 o 
  -3   9   1    18371.50    19165.91    680.84 o 
  -1   9   1    17139.61    17657.30    294.87 o 
   1   9   1    24086.67    24058.24    364.82 o 
   3   9   1    32107.61    31853.59    514.14 o 
   5   9   1    34136.84    33658.43    547.77 o 
   7   9   1    19030.62    18863.48    337.42 o 
   9   9   1    11322.30    10857.24    257.83 o 
  11   9   1     6599.95     6948.26    217.34 o 
  13   9   1    12931.06    13583.47    324.86 o 
  15   9   1     9361.95     9694.68    285.73 o 
  17   9   1     5211.44     4890.68    293.62 o 
 -16  10   1     9932.59    10311.66    403.02 o 
 -14  10   1     7866.91     8339.85    388.61 o 
 -12  10   1     9923.78     9932.72    325.03 o 
 -10  10   1    13930.38    13065.28    353.74 o 
  -8  10   1    22560.79    22193.69    460.88 o 
  -6  10   1    29800.26    30517.21    542.85 o 
  -4  10   1    12325.91    12884.53    396.84 o 
  -2  10   1    20555.61    20798.50    490.89 o 
   0  10   1    16528.97    16794.30    275.65 o 
   2  10   1    26489.51    27026.49    474.69 o 
   4  10   1    35827.46    36053.27    586.48 o 
   6  10   1    42358.21    42338.09    672.29 o 
   8  10   1    19644.96    19676.78    367.94 o 
  10  10   1    13958.62    13935.75    315.54 o 
  12  10   1    14541.86    14037.10    331.05 o 
  14  10   1     7259.47     6842.37    288.12 o 
 -13  11   1     5358.32     5313.47    407.59 o 
 -11  11   1     8083.43     8186.97    437.67 o 
  -9  11   1    10428.91    10447.03    321.22 o 
  -7  11   1     4851.00     5267.88    233.04 o 
  -5  11   1    18514.44    19397.25    429.20 o 
  -3  11   1    19861.52    21560.52    561.99 o 
  -1  11   1     9772.16     9885.00    217.38 o 
   1  11   1    10216.27    10187.41    221.84 o 
   3  11   1    15406.31    15100.25    354.78 o 
   5  11   1    24354.78    24336.22    773.07 o 
   7  11   1    18675.73    18169.63    359.79 o 
   9  11   1    16542.32    16504.38    354.51 o 
  11  11   1     4802.29     4624.35    228.65 o 
  13  11   1     6572.76     6782.30    419.27 o 
 -12  12   1     1974.56     1663.53    182.99 o 
 -10  12   1     2058.96     2302.97    195.15 o 
  -8  12   1     3593.59     4197.79    228.21 o 
  -6  12   1     3593.75     3782.82    193.59 o 
  -4  12   1     3971.66     4382.00    237.18 o 
  -2  12   1     8316.14     8832.81    297.73 o 
   0  12   1     3709.93     3415.98    187.66 o 
   2  12   1     4798.80     4879.85    231.87 o 
   4  12   1     5380.53     5528.08    228.03 o 
   6  12   1     6180.30     6091.52    214.31 o 
   8  12   1     1711.84     1561.08    138.31 o 
  10  12   1     1768.96     1415.94    161.27 o 
  12  12   1     4426.99     4389.38    306.24 o 
  -9  13   1        9.49      -18.26     85.05 o 
  -7  13   1       38.50       28.39     87.76 o 
  -5  13   1      998.36     1013.54    129.94 o 
  -3  13   1      740.40      801.31    128.96 o 
  -1  13   1      733.68      719.82    121.05 o 
   1  13   1       31.49       62.20     84.97 o 
   3  13   1       46.41      147.76     89.89 o 
   5  13   1      316.81      362.52     98.66 o 
   7  13   1      102.29      107.39     88.65 o 
   9  13   1        8.45       81.55     97.94 o 
  -4  14   1      381.99      550.41    131.05 o 
  -2  14   1      895.42      750.77    141.43 o 
   0  14   1     2728.74     3302.32    241.81 o 
   2  14   1     2858.66     3065.21    228.71 o 
   4  14   1     2181.04     2172.30    206.43 o 
 -22   0   2     6060.17     6177.42    375.64 o 
 -20   0   2    12365.83    12048.12    449.11 o 
 -18   0   2    30271.56    29723.40    698.03 o 
 -16   0   2    31248.30    32735.88    905.91 o 
 -14   0   2    46195.03    46189.30   1258.98 o 
 -12   0   2    16735.43    16205.56    731.48 o 
 -10   0   2     8680.91     7299.84    240.80 o 
  -8   0   2    32393.94    30953.32    374.12 o 
  -6   0   2    55243.25    56778.09    490.40 o 
  -4   0   2    94657.42    96690.21   1098.08 o 
  -2   0   2   101957.78   105553.77    944.44 o 
   0   0   2    62271.73    64348.07    832.96 o 
   2   0   2    43431.78    44927.91    429.03 o 
   4   0   2   123942.60   123812.09   1046.14 o 
   6   0   2    41040.65    40466.41    338.77 o 
   8   0   2    31893.78    31852.04    325.08 o 
  10   0   2    63270.41    66033.88    625.85 o 
  12   0   2    47353.73    48661.75    495.32 o 
  14   0   2    28462.29    28508.00    392.04 o 
  16   0   2    32881.80    32862.02    668.85 o 
  18   0   2    17477.00    17426.26    973.43 o 
  20   0   2     2319.44     2440.93    255.15 o 
 -21   1   2     8392.37     8537.65    289.43 o 
 -19   1   2     9721.13     9694.30    276.84 o 
 -17   1   2    18772.65    19008.30    438.08 o 
 -15   1   2    29772.94    29363.96    618.45 o 
 -13   1   2    26931.61    26436.76    303.48 o 
 -11   1   2    31221.12    30368.06    267.83 o 
  -9   1   2     9040.10     8801.17    115.51 o 
  -7   1   2    24002.81    23505.42    196.09 o 
  -5   1   2    37680.74    38450.49    297.10 o 
  -3   1   2    50688.15    51808.60    338.47 o 
  -1   1   2    74807.82    77552.26    435.36 o 
   1   1   2   138355.92   138190.92   1812.81 o 
   3   1   2    51493.51    52483.88    333.83 o 
   5   1   2     9698.06    10171.88     89.48 o 
   7   1   2    52530.91    52715.21    338.84 o 
   9   1   2    37701.41    36625.61    278.61 o 
  11   1   2    44082.52    44461.28    338.31 o 
  13   1   2    31061.73    31229.45    291.81 o 
  15   1   2    15962.65    15979.34    222.06 o 
  17   1   2     4726.13     4863.91    170.31 o 
  19   1   2    12520.43    12482.16    322.85 o 
  21   1   2    10986.04    11264.35    325.64 o 
 -22   2   2     1839.24     1741.83    167.76 o 
 -20   2   2     4934.54     4903.79    188.50 o 
 -18   2   2     8043.50     8098.97    262.73 o 
 -16   2   2     3191.63     3187.90    144.85 o 
 -14   2   2    10061.48     9956.75    207.04 o 
 -12   2   2    15364.21    15492.60    264.12 o 
 -10   2   2    24340.21    24010.08    221.25 o 
  -8   2   2     6311.71     6497.33     91.87 o 
  -6   2   2    20039.36    20303.83    185.26 o 
  -4   2   2    37831.49    37866.02    278.92 o 
  -2   2   2     2941.09     3488.98     46.43 o 
   0   2   2     3253.54     2983.36     49.13 o 
   2   2   2   125953.25   127769.23   1409.79 o 
   4   2   2   127367.56   129689.44    829.98 o 
   6   2   2     1144.31     1183.47     31.63 o 
   8   2   2    12968.42    13212.35    141.87 o 
  10   2   2    26734.90    26520.51    225.29 o 
  12   2   2    10567.16    10650.45    147.10 o 
  14   2   2     1026.56     1066.11     78.06 o 
  16   2   2     1540.04     1566.68     98.49 o 
  18   2   2     7210.04     7173.80    185.03 o 
  20   2   2     4836.22     4454.88    213.07 o 
 -21   3   2      310.53      246.00     96.28 o 
 -19   3   2       42.51      154.63     75.15 o 
 -17   3   2      180.33      151.54     61.66 o 
 -15   3   2      593.31      584.26     72.06 o 
 -13   3   2     2044.78     2012.47    106.83 o 
 -11   3   2      160.47      149.47     36.97 o 
  -9   3   2     1190.91     1252.14     48.40 o 
  -7   3   2    21871.81    23194.32    188.56 o 
  -5   3   2     2471.59     2509.79     46.40 o 
  -3   3   2     7021.09     7238.58     87.91 o 
  -1   3   2      326.70      307.36     45.08 o 
   1   3   2     1144.38     1136.36     33.73 o 
   3   3   2     2592.59     2896.58     61.23 o 
   5   3   2    21071.31    21782.02    208.91 o 
   7   3   2    10250.54    10134.92    115.25 o 
   9   3   2       19.32       44.61     20.40 o 
  11   3   2      383.97      459.22     36.54 o 
  13   3   2     1001.15     1151.64     78.54 o 
  15   3   2       67.72       32.36     49.45 o 
  17   3   2      580.80      707.02     87.77 o 
  19   3   2      312.27      420.19     84.09 o 
  21   3   2      108.83      141.59     92.53 o 
 -20   4   2     1189.54     1308.93    139.94 o 
 -18   4   2     1498.99     1346.53    178.67 o 
 -16   4   2     1901.33     1852.14    133.97 o 
 -14   4   2     4150.24     3922.12    212.38 o 
 -12   4   2     4568.00     4501.98    150.57 o 
 -10   4   2      130.89      130.63     35.18 o 
  -8   4   2     2095.26     1967.03     82.47 o 
  -6   4   2      952.21      627.48     41.65 o 
  -4   4   2     3667.99     3808.09     80.58 o 
  -2   4   2     5488.52     5254.84     79.59 o 
   0   4   2     3035.07     3615.05     79.25 o 
   2   4   2       94.94      119.85     22.39 o 
   4   4   2    21323.72    21262.32    223.69 o 
   6   4   2    28190.57    28421.04    289.07 o 
   8   4   2     1501.96     1534.88     56.71 o 
  10   4   2     1820.94     1742.40     82.72 o 
  12   4   2      365.98      275.87     54.03 o 
  14   4   2      218.14      379.69     63.25 o 
  16   4   2     5031.14     5103.94    175.48 o 
  18   4   2     3003.60     2829.11    154.67 o 
  20   4   2      692.19      608.69    122.63 o 
 -21   5   2     4088.00     4401.72    228.21 o 
 -19   5   2     3418.52     3622.75    343.54 o 
 -17   5   2     7755.62     7575.02    228.83 o 
 -15   5   2    13957.21    13217.99    282.32 o 
 -13   5   2    11330.96    11474.28    240.89 o 
 -11   5   2    20342.75    20716.62    336.97 o 
  -9   5   2    16927.79    16351.60    314.23 o 
  -7   5   2    16796.98    16325.62    295.95 o 
  -5   5   2    15814.89    15876.79    193.37 o 
  -3   5   2    20142.12    19589.79    247.46 o 
  -1   5   2    37408.62    36425.77    353.37 o 
   1   5   2    31077.90    31025.51    315.11 o 
   3   5   2    14374.34    14646.66    200.92 o 
   5   5   2    41206.64    41889.42    441.31 o 
   7   5   2    78756.82    79501.33    824.00 o 
   9   5   2    16861.92    16650.04    281.90 o 
  11   5   2     1659.63     1825.42    114.51 o 
  13   5   2     7573.24     7542.58    214.79 o 
  15   5   2    11853.28    11713.08    246.48 o 
  17   5   2     4282.57     4502.86    185.07 o 
  19   5   2     4924.25     4775.94    207.82 o 
 -20   6   2     9057.88     9612.37    352.79 o 
 -18   6   2    14649.26    14947.21    419.69 o 
 -16   6   2    16031.16    16100.35    408.25 o 
 -14   6   2    18334.82    17966.26    407.33 o 
 -12   6   2    13888.08    14230.48    334.97 o 
 -10   6   2    35775.77    35001.18    606.09 o 
  -8   6   2    39690.94    39665.05    497.41 o 
  -6   6   2    27390.33    27691.94    332.83 o 
  -4   6   2    46505.10    46206.68    450.48 o 
  -2   6   2    64000.99    65706.23    602.55 o 
   0   6   2    73507.88    74338.84    742.49 o 
   2   6   2    41762.78    39895.78    410.82 o 
   4   6   2    58777.79    60181.65    622.46 o 
   6   6   2    30475.40    30827.72    469.47 o 
   8   6   2    40793.39    40459.07    511.29 o 
  10   6   2    29356.50    28140.69    415.72 o 
  12   6   2    21467.93    21990.48    373.30 o 
  14   6   2    13829.65    13514.85    459.27 o 
  16   6   2     9764.27     9894.81    271.78 o 
  18   6   2     6950.80     7558.27    255.13 o 
 -19   7   2     9855.00     9570.95    451.57 o 
 -17   7   2    14393.95    13891.04    500.32 o 
 -15   7   2    22375.96    21917.14    482.05 o 
 -13   7   2    26346.64    25612.76    499.50 o 
 -11   7   2    16097.69    17027.32    369.89 o 
  -9   7   2     7319.59     7487.44    225.74 o 
  -7   7   2    38083.54    37954.86    489.67 o 
  -5   7   2    31991.17    30557.22    339.69 o 
  -3   7   2    74292.92    76465.95    703.54 o 
  -1   7   2    61924.36    64272.61    608.78 o 
   1   7   2    37316.66    37768.01    398.67 o 
   3   7   2    19661.21    19281.95    382.40 o 
   5   7   2    44558.00    44651.87    624.75 o 
   7   7   2    47778.38    46545.80    663.76 o 
   9   7   2    16822.25    16567.34    390.64 o 
  11   7   2    25475.80    24896.58    405.93 o 
  13   7   2    14891.00    13603.38    300.33 o 
  15   7   2    17468.13    17025.86    360.14 o 
  17   7   2     8160.67     8662.41    270.69 o 
  19   7   2     6497.11     6415.32    335.10 o 
 -18   8   2     8487.03     8042.29    422.65 o 
 -16   8   2     7833.84     8090.19    308.92 o 
 -14   8   2    13781.28    13059.23    360.33 o 
 -12   8   2    15065.72    14624.21    361.94 o 
 -10   8   2    19799.68    19457.08    738.67 o 
  -8   8   2      945.46      938.87    104.24 o 
  -6   8   2     5394.66     5191.05    181.38 o 
  -4   8   2    30740.78    30911.59    735.81 o 
  -2   8   2    18639.76    18334.06    285.46 o 
   0   8   2    27685.65    27077.00    374.24 o 
   2   8   2    21572.43    22099.68    468.43 o 
   4   8   2    22285.02    22604.06    398.98 o 
   6   8   2     3859.06     3536.70    166.29 o 
   8   8   2    21775.04    21340.79    405.25 o 
  10   8   2    12161.79    11194.13    258.21 o 
  12   8   2    10270.85    10298.49    362.59 o 
  14   8   2    11646.17    11443.28    466.95 o 
  16   8   2     6786.19     6555.56    240.17 o 
  18   8   2     4719.10     4367.27    279.61 o 
 -17   9   2     1650.73     1362.01    222.38 o 
 -15   9   2     4700.22     4746.33    270.09 o 
 -13   9   2     3000.51     2972.62    282.23 o 
 -11   9   2     1995.93     2065.19    167.96 o 
  -9   9   2     4557.44     4444.20    200.84 o 
  -7   9   2     4914.05     4619.47    185.28 o 
  -5   9   2     2141.20     2125.38    172.05 o 
  -3   9   2     3145.74     2962.21    203.73 o 
  -1   9   2    12362.81    11972.83    237.00 o 
   1   9   2     6386.38     6256.77    168.99 o 
   3   9   2      137.18       91.78     52.29 o 
   5   9   2     2599.03     2827.83    163.85 o 
   7   9   2     8666.58     8195.33    251.84 o 
   9   9   2     2684.05     2620.21    151.67 o 
  11   9   2     4460.02     4592.26    208.57 o 
  13   9   2     1403.50     1335.75    166.32 o 
  15   9   2     2516.98     2159.25    165.59 o 
 -16  10   2      732.48      614.42    171.66 o 
 -14  10   2      128.35       55.56    118.35 o 
 -12  10   2       33.32       34.57     74.68 o 
 -10  10   2      192.72      217.71     78.69 o 
  -8  10   2      112.95      133.29     76.51 o 
  -6  10   2       68.86       95.60     65.32 o 
  -4  10   2        1.58      -31.85     71.53 o 
  -2  10   2      516.39      511.44     91.35 o 
   0  10   2      263.14      200.32     50.08 o 
   2  10   2      952.21     1120.94    111.44 o 
   4  10   2       19.50       -4.65     53.67 o 
   6  10   2        2.15       81.77     67.67 o 
   8  10   2      159.74      183.94     63.56 o 
  10  10   2       11.95       81.58     64.56 o 
  12  10   2       19.73       14.92     65.58 o 
  14  10   2       11.01      -79.67     79.67 o 
 -13  11   2     1759.75     1625.68    334.79 o 
 -11  11   2     1044.25     1232.38    149.57 o 
  -9  11   2     1755.58     1921.03    220.94 o 
  -7  11   2     4770.63     4880.68    224.84 o 
  -5  11   2     2329.09     2170.06    165.05 o 
  -3  11   2     1087.65      952.25    143.72 o 
  -1  11   2     2831.93     2816.90    164.19 o 
   1  11   2     5367.94     5299.02    160.58 o 
   3  11   2     5475.96     5808.42    216.57 o 
   5  11   2     7246.14     7440.35    288.03 o 
   7  11   2     4028.86     4262.42    193.29 o 
   9  11   2     1816.99     1957.67    149.02 o 
  11  11   2     1694.74     1743.28    175.89 o 
  13  11   2     1331.92     1415.61    168.81 o 
 -12  12   2     5760.16     5828.70    413.57 o 
 -10  12   2     6274.79     5775.85    517.66 o 
  -8  12   2     4671.73     4804.09    296.81 o 
  -6  12   2     7731.37     7401.51    273.95 o 
  -4  12   2    10948.63    11532.73    332.07 o 
  -2  12   2     6251.47     6139.92    248.38 o 
   0  12   2     6584.88     6245.76    217.30 o 
   2  12   2     9208.53     9291.04    251.41 o 
   4  12   2    14538.73    14255.92    365.11 o 
   6  12   2     9724.04     9217.93    298.97 o 
   8  12   2    10609.41     9919.05    294.40 o 
  10  12   2     5880.14     6002.83    288.33 o 
  -9  13   2     6871.84     7374.22    303.55 o 
  -7  13   2    11398.58    12340.80    522.22 o 
  -5  13   2     7957.66     7885.12    246.84 o 
  -3  13   2    11347.85    11263.68    300.87 o 
  -1  13   2     9539.83     9952.79    286.10 o 
   1  13   2    10990.62    11617.86    362.73 o 
   3  13   2    11020.89    10693.01    346.51 o 
   5  13   2    11930.33    11830.40    355.43 o 
   7  13   2     9478.01    10098.66    507.60 o 
   9  13   2     9601.35     9176.50    332.25 o 
  -4  14   2     8776.81     9279.68    339.26 o 
  -2  14   2     5784.10     5863.46    295.82 o 
   0  14   2     9356.64     9052.74    337.62 o 
   2  14   2    10442.44    10572.33    446.36 o 
   4  14   2     9211.86     8954.11    486.93 o 
 -21   1   3     1420.67     1301.30    140.95 o 
 -19   1   3     2586.90     2669.81    190.45 o 
 -17   1   3     2597.90     2914.60    167.06 o 
 -15   1   3     4626.19     5034.41    177.26 o 
 -13   1   3     4929.59     4800.99    106.85 o 
 -11   1   3     1614.17     1495.02     54.30 o 
  -9   1   3    21966.48    21801.00    209.52 o 
  -7   1   3    14139.46    14559.93    163.36 o 
  -5   1   3    15833.66    16050.63    149.81 o 
  -3   1   3      367.08      315.52     20.42 o 
  -1   1   3     1802.84     1730.54     36.24 o 
   1   1   3      476.46      604.67     27.92 o 
   3   1   3     3277.02     3095.31     39.56 o 
   5   1   3    10393.42    10113.63     91.53 o 
   7   1   3     2093.19     2010.96     45.11 o 
   9   1   3    11716.27    11379.56    141.11 o 
  11   1   3     2809.86     2777.10     67.77 o 
  13   1   3     4486.55     4706.71     92.14 o 
  15   1   3     5211.47     5059.58    125.69 o 
  17   1   3     3194.53     3564.19    164.31 o 
  19   1   3      105.70      257.03     93.71 o 
  21   1   3      742.60      740.01    126.18 o 
 -22   2   3     3750.57     3855.19    326.08 o 
 -20   2   3     7793.04     8249.39    264.70 o 
 -18   2   3    10280.76     9785.13    273.29 o 
 -16   2   3    19020.98    18688.57    312.41 o 
 -14   2   3     9215.26     9650.23    181.59 o 
 -12   2   3    39080.24    40348.51    372.39 o 
 -10   2   3    25927.93    25235.85    230.08 o 
  -8   2   3    16008.31    15335.02    165.01 o 
  -6   2   3    43005.59    44104.37    345.60 o 
  -4   2   3    37899.04    39041.75    289.25 o 
  -2   2   3    25276.57    25600.78    196.10 o 
   0   2   3     6044.12     5974.51     60.93 o 
   2   2   3    56070.14    56705.38    378.20 o 
   4   2   3     3464.25     2932.80     50.09 o 
   6   2   3    73497.05    75735.59    442.18 o 
   8   2   3    34752.83    35007.21    288.36 o 
  10   2   3    19654.54    19240.53    194.41 o 
  12   2   3    14899.43    14530.38    166.91 o 
  14   2   3     9399.92     9326.47    199.88 o 
  16   2   3     6314.75     6297.87    174.26 o 
  18   2   3     9459.28     9744.83    271.28 o 
  20   2   3    12261.39    12453.63    371.56 o 
 -21   3   3    12201.34    12779.13    398.04 o 
 -19   3   3    15654.30    15118.96    306.23 o 
 -17   3   3    14255.04    14390.66    279.71 o 
 -15   3   3    28559.50    28447.11    393.11 o 
 -13   3   3    39281.26    38703.35    414.40 o 
 -11   3   3    28755.52    29212.85    315.10 o 
  -9   3   3    71739.74    73305.05    564.86 o 
  -7   3   3    22481.05    20848.63    196.82 o 
  -5   3   3    34705.06    34986.88    297.16 o 
  -3   3   3    40549.30    42128.38    342.75 o 
  -1   3   3   107568.53   108701.23    738.55 o 
   1   3   3    27638.51    27232.71    238.60 o 
   3   3   3   111667.72   118912.80    954.12 o 
   5   3   3   131861.00   137111.41   1007.84 o 
   7   3   3    36692.59    35420.95    265.53 o 
   9   3   3    44577.15    44484.31    357.48 o 
  11   3   3    23869.04    23619.06    262.97 o 
  13   3   3    22107.26    21436.60    287.84 o 
  15   3   3    12296.19    11827.86    259.44 o 
  17   3   3    23257.83    23362.29    375.87 o 
  19   3   3    13111.73    12888.96    321.60 o 
  21   3   3    10476.06     9765.20    304.56 o 
 -20   4   3    11113.23    10732.69    348.82 o 
 -18   4   3    17683.54    17802.47    428.00 o 
 -16   4   3    25825.74    24380.14    415.51 o 
 -14   4   3    16560.75    16822.27    277.48 o 
 -12   4   3    33030.52    33032.96    364.22 o 
 -10   4   3    22972.61    22479.33    229.71 o 
  -8   4   3    44217.78    43978.59    351.76 o 
  -6   4   3    54778.27    55098.15    449.55 o 
  -4   4   3    39055.90    39397.57    335.86 o 
  -2   4   3    25464.37    24610.89    317.96 o 
   0   4   3    28184.36    28468.14    308.87 o 
   2   4   3   122731.78   126796.80   1033.65 o 
   4   4   3    92090.11    96820.02   1290.10 o 
   6   4   3   106343.34   111436.49    944.15 o 
   8   4   3    28260.53    27496.11    278.64 o 
  10   4   3    28492.25    27959.51    369.73 o 
  12   4   3    22111.14    21474.06    313.32 o 
  14   4   3    26223.08    26248.43    375.68 o 
  16   4   3    19978.72    19696.83    332.48 o 
  18   4   3    11191.34    11422.69    268.36 o 
  20   4   3     8735.52     8603.80    276.37 o 
 -21   5   3     4930.34     5295.03    270.61 o 
 -19   5   3     6247.91     5614.71    341.51 o 
 -17   5   3     7672.05     7297.32    221.82 o 
 -15   5   3    10892.32    10869.35    252.05 o 
 -13   5   3     9875.39     9499.78    212.38 o 
 -11   5   3    16254.12    16667.50    261.54 o 
  -9   5   3    17244.55    16927.94    201.72 o 
  -7   5   3     9714.94     9314.12    118.93 o 
  -5   5   3    33943.86    34352.10    312.13 o 
  -3   5   3    19575.38    20007.44    221.63 o 
  -1   5   3    45689.41    45117.26    422.99 o 
   1   5   3    25750.69    26544.63    281.10 o 
   3   5   3    19838.34    19082.74    246.80 o 
   5   5   3    15483.58    14609.90    259.06 o 
   7   5   3    45606.86    48241.12    427.64 o 
   9   5   3    38167.00    38484.98    605.30 o 
  11   5   3    15247.07    14727.99    279.43 o 
  13   5   3    14673.78    14789.47    298.48 o 
  15   5   3     5902.50     5747.22    175.09 o 
  17   5   3     6230.94     6321.91    250.08 o 
  19   5   3     4658.36     4349.86    197.03 o 
 -20   6   3     1906.72     1614.18    341.82 o 
 -18   6   3     2557.83     2217.10    234.78 o 
 -16   6   3      827.91     1206.66    226.19 o 
 -14   6   3      288.52      219.48     78.75 o 
 -12   6   3     1083.03     1082.22    180.81 o 
 -10   6   3     2556.12     2498.62    129.19 o 
  -8   6   3    10848.95    10605.85    232.33 o 
  -6   6   3     3044.86     3043.74     68.85 o 
  -4   6   3     6288.51     6455.19    106.59 o 
  -2   6   3     1304.10     1241.62     70.43 o 
   0   6   3      103.53      268.28     32.98 o 
   2   6   3     4905.67     5285.88    117.67 o 
   4   6   3    18067.43    19114.01    259.58 o 
   6   6   3     4118.71     4410.94    116.54 o 
   8   6   3      182.71      354.25     58.53 o 
  10   6   3     5165.48     4981.24    160.83 o 
  12   6   3     4605.79     4580.08    164.09 o 
  14   6   3     2286.90     2173.35    144.55 o 
  16   6   3     1444.63     1403.02    134.17 o 
  18   6   3      532.28      507.81    102.59 o 
 -19   7   3      228.74      365.35    166.03 o 
 -17   7   3      328.24      492.53    225.42 o 
 -15   7   3      280.72      182.89     89.22 o 
 -13   7   3     1056.53     1130.76    190.93 o 
 -11   7   3      318.75      287.79     75.25 o 
  -9   7   3     1723.84     1828.71    114.08 o 
  -7   7   3       40.44       16.79     29.84 o 
  -5   7   3       35.85       95.28     26.55 o 
  -3   7   3     3739.40     3927.93    100.26 o 
  -1   7   3     3314.16     3364.78     92.50 o 
   1   7   3     1283.87     1436.49     81.14 o 
   3   7   3      211.17      254.24     38.53 o 
   5   7   3      416.79      319.65     61.08 o 
   7   7   3     2721.52     3029.74    208.94 o 
   9   7   3     9852.73     9532.40    223.53 o 
  11   7   3     1836.68     1895.99    185.17 o 
  13   7   3       20.57       94.24     63.99 o 
  15   7   3      594.60      776.49    108.24 o 
  17   7   3     1021.53      900.38    119.75 o 
 -18   8   3     4209.66     4737.07    512.03 o 
 -16   8   3     4377.44     4794.03    362.05 o 
 -14   8   3     7462.90     7320.59    269.85 o 
 -12   8   3     9234.09     8806.52    276.59 o 
 -10   8   3     4335.44     4301.68    261.28 o 
  -8   8   3     6203.46     6126.09    177.18 o 
  -6   8   3    14701.46    14200.76    269.15 o 
  -4   8   3     9973.02     9887.63    172.29 o 
  -2   8   3    12211.39    11423.23    247.95 o 
   0   8   3    13750.08    13057.39    266.37 o 
   2   8   3    13253.21    12895.12    222.71 o 
   4   8   3    11488.78    11046.72    287.46 o 
   6   8   3    19380.09    18902.51    459.98 o 
   8   8   3    13607.16    13798.25    278.23 o 
  10   8   3    13362.77    12362.55    273.95 o 
  12   8   3    10878.95    11018.96    273.98 o 
  14   8   3     8325.08     8599.54    256.55 o 
  16   8   3     3304.44     3120.97    192.82 o 
 -17   9   3     9954.44     9985.72    441.52 o 
 -15   9   3    16621.92    17353.10    446.67 o 
 -13   9   3    15716.41    14568.90    385.78 o 
 -11   9   3    13802.36    13693.50    354.30 o 
  -9   9   3    16063.54    15491.71    362.52 o 
  -7   9   3    10919.71    11352.00    320.96 o 
  -5   9   3    17913.73    17632.23    456.69 o 
  -3   9   3    23605.35    23218.31    932.63 o 
  -1   9   3    29615.74    29929.61    376.93 o 
   1   9   3    19242.29    18869.00    321.61 o 
   3   9   3    19924.79    20074.60    384.14 o 
   5   9   3    21666.50    21339.77    411.01 o 
   7   9   3    36045.40    35313.33    638.55 o 
   9   9   3    23726.54    23282.65    403.49 o 
  11   9   3    11119.62    11334.76    357.03 o 
  13   9   3     9225.95     9739.61    273.98 o 
  15   9   3     7275.00     7590.20    303.87 o 
 -16  10   3     8540.31     9127.56    434.64 o 
 -14  10   3    10434.37    10685.69    434.40 o 
 -12  10   3    15695.68    15323.58    401.66 o 
 -10  10   3    18474.80    17594.06    413.19 o 
  -8  10   3    25359.04    25756.13    498.76 o 
  -6  10   3    13923.67    13553.68    357.03 o 
  -4  10   3     9975.67    10607.79    286.24 o 
  -2  10   3    14266.41    15062.51    565.05 o 
   0  10   3    21838.81    22181.24    327.24 o 
   2  10   3    24628.93    25627.04    460.32 o 
   4  10   3    21699.79    21686.07    425.74 o 
   6  10   3    23687.49    23876.70    466.03 o 
   8  10   3    18364.99    17941.63    351.99 o 
  10  10   3    14298.11    13902.53    320.36 o 
  12  10   3     3157.89     3125.26    188.35 o 
  14  10   3     7010.03     6889.94    299.73 o 
 -13  11   3     8020.64     7322.10    403.72 o 
 -11  11   3     9900.79    10017.12    546.77 o 
  -9  11   3    11376.77    10792.90    324.97 o 
  -7  11   3    14220.85    14076.73    371.01 o 
  -5  11   3    11886.94    12482.51    332.14 o 
  -3  11   3     3523.23     3917.05    200.09 o 
  -1  11   3     8819.60     8625.00    237.41 o 
   1  11   3    10124.84    10707.00    347.60 o 
   3  11   3    10838.55    10956.29    657.39 o 
   5  11   3    10218.70    10208.59    308.08 o 
   7  11   3    13765.20    13368.57    380.49 o 
   9  11   3     6490.15     6550.90    252.58 o 
  11  11   3     3274.91     3268.80    230.64 o 
  13  11   3     5617.51     5829.80    295.38 o 
 -12  12   3     2322.70     1935.12    233.83 o 
 -10  12   3     3323.58     2675.32    295.40 o 
  -8  12   3     4208.21     4114.61    243.79 o 
  -6  12   3     3157.66     3134.90    207.08 o 
  -4  12   3     6568.69     7012.00    262.49 o 
  -2  12   3     3999.30     3997.61    273.82 o 
   0  12   3     1319.55     1558.45    134.35 o 
   2  12   3     3627.24     3887.65    192.56 o 
   4  12   3     2778.50     3022.38    200.51 o 
   6  12   3     3412.03     3264.78    212.31 o 
   8  12   3     3159.68     3019.22    219.42 o 
  10  12   3     3342.34     3163.94    228.92 o 
  -9  13   3      682.39      518.48    162.22 o 
  -7  13   3      783.63      841.44    166.10 o 
  -5  13   3       13.14       50.28     81.11 o 
  -3  13   3        8.11      -38.81     60.10 o 
  -1  13   3     3611.92     3568.48    202.57 o 
   1  13   3     1582.21     1502.74    161.56 o 
   3  13   3       25.26       41.81     86.30 o 
   5  13   3      158.09      144.87     92.63 o 
   7  13   3      194.74      156.82     96.34 o 
  -4  14   3      698.97      861.29    319.72 o 
  -2  14   3      604.76      848.38    141.65 o 
   0  14   3      276.53      506.35    124.34 o 
   2  14   3       53.60       86.46     91.07 o 
 -22   0   4     6357.83     6691.29    725.85 o 
 -20   0   4     4897.50     5204.19    321.45 o 
 -18   0   4    14658.48    14484.45    460.61 o 
 -16   0   4    34698.18    34579.53    726.61 o 
 -14   0   4    48058.96    47970.57    674.99 o 
 -12   0   4    14253.26    13298.53    204.87 o 
 -10   0   4    68815.90    71120.87    709.78 o 
  -8   0   4    53645.30    54700.79    660.65 o 
  -6   0   4    56057.60    53694.82    624.96 o 
  -4   0   4    39368.01    41913.29    483.34 o 
  -2   0   4   273358.19   256760.64   3631.90 o 
   0   0   4    92943.52    94624.17   1232.82 o 
   2   0   4     5295.94     4748.86     85.87 o 
   4   0   4    77322.95    77884.50   1547.55 o 
   6   0   4    29617.77    29063.88    294.55 o 
   8   0   4    67617.00    67365.50    610.70 o 
  10   0   4    39568.52    40947.91    423.78 o 
  12   0   4    68426.72    67539.98    652.04 o 
  14   0   4    25613.19    25772.87    377.82 o 
  16   0   4     7012.34     6928.77    373.20 o 
  18   0   4     1158.05     1094.77    186.66 o 
  20   0   4     6192.18     6146.75    769.46 o 
 -21   1   4     7621.23     7951.81    270.61 o 
 -19   1   4     8680.65     8979.73    265.54 o 
 -17   1   4    19801.26    19940.60    375.36 o 
 -15   1   4    16245.43    16479.98    239.31 o 
 -13   1   4    38228.49    38647.31    370.03 o 
 -11   1   4    38061.23    38383.71    319.51 o 
  -9   1   4    14718.73    13418.40    147.27 o 
  -7   1   4    33703.27    33730.71    291.99 o 
  -5   1   4    43438.99    45289.59    347.16 o 
  -3   1   4   128414.94   129752.73    906.87 o 
  -1   1   4    29246.13    29809.31    222.11 o 
   1   1   4    90827.85    93447.35    870.21 o 
   3   1   4    14013.27    13452.34    123.72 o 
   5   1   4    42653.44    42295.99    296.78 o 
   7   1   4    39492.56    39968.09    289.94 o 
   9   1   4    41707.28    41637.12    317.26 o 
  11   1   4    42313.51    42051.19    332.81 o 
  13   1   4    18313.95    18714.44    199.23 o 
  15   1   4    14064.57    13515.89    188.04 o 
  17   1   4     5105.91     5089.81    186.01 o 
  19   1   4     9302.97     9487.42    288.23 o 
  21   1   4     4201.76     4216.07    278.57 o 
 -22   2   4     3855.93     4193.39    236.22 o 
 -20   2   4     2981.60     3197.71    194.71 o 
 -18   2   4     4942.04     5122.42    206.04 o 
 -16   2   4     8231.88     7906.27    196.21 o 
 -14   2   4    18331.65    18336.22    248.34 o 
 -12   2   4    10432.31    10315.05    152.91 o 
 -10   2   4    14422.27    14003.41    169.39 o 
  -8   2   4     2969.56     2737.44     64.32 o 
  -6   2   4    17313.00    16602.54    143.62 o 
  -4   2   4    18858.30    18154.54    154.73 o 
  -2   2   4    11591.91    11938.94    112.28 o 
   0   2   4    10385.61    10269.67     85.46 o 
   2   2   4     7100.98     7099.66     66.87 o 
   4   2   4    37072.04    38389.88    279.99 o 
   6   2   4    22631.58    23741.61    179.71 o 
   8   2   4    17808.16    16858.06    151.25 o 
  10   2   4     4749.52     4215.68     87.92 o 
  12   2   4    12543.43    13145.91    161.87 o 
  14   2   4    10354.20    10673.57    178.25 o 
  16   2   4     6744.94     6557.18    370.60 o 
  18   2   4     7135.54     6705.13    229.35 o 
  20   2   4     6192.23     6423.05    319.83 o 
 -21   3   4      119.58       70.24     88.68 o 
 -19   3   4      100.86      171.92     72.16 o 
 -17   3   4      637.79      602.94     79.74 o 
 -15   3   4     1092.93     1009.45     79.20 o 
 -13   3   4      900.41      868.03     67.10 o 
 -11   3   4     2565.67     2536.60     74.89 o 
  -9   3   4     3417.33     3847.46     78.67 o 
  -7   3   4      832.71      758.49     36.85 o 
  -5   3   4     2439.65     3105.80     69.01 o 
  -3   3   4       83.81       31.35     17.09 o 
  -1   3   4      979.18      961.66     34.18 o 
   1   3   4      211.78       73.20     14.36 o 
   3   3   4    13639.88    14432.89    153.56 o 
   5   3   4     4816.14     5057.53    100.36 o 
   7   3   4      323.69      391.97     26.75 o 
   9   3   4      352.42      464.69     33.92 o 
  11   3   4     2906.32     3024.74     83.87 o 
  13   3   4     2083.34     2041.97    111.80 o 
  15   3   4     2733.25     2586.36    132.91 o 
  17   3   4      457.40      455.94     77.06 o 
  19   3   4      133.89      187.11     89.70 o 
 -20   4   4     2612.91     2726.49    178.50 o 
 -18   4   4      575.92      717.68    100.56 o 
 -16   4   4      223.85      315.87     67.04 o 
 -14   4   4     3606.94     3617.14    124.03 o 
 -12   4   4     4729.64     4541.27    122.25 o 
 -10   4   4     5338.60     5360.09     93.47 o 
  -8   4   4      503.46      533.44     37.46 o 
  -6   4   4      835.14      636.84     44.25 o 
  -4   4   4      441.06      433.27     29.67 o 
  -2   4   4     5044.28     5203.41     77.11 o 
   0   4   4    11301.36    11902.87    118.26 o 
   2   4   4    23496.83    24870.13    261.37 o 
   4   4   4     3393.02     3389.96     82.73 o 
   6   4   4     4891.49     5670.06     97.37 o 
   8   4   4     2763.53     2404.18     66.08 o 
  10   4   4     7106.93     7332.65    161.18 o 
  12   4   4     2495.56     2406.93    127.90 o 
  14   4   4      105.61      210.09     60.64 o 
  16   4   4     1986.33     1849.79    123.23 o 
  18   4   4      458.93      436.23    135.22 o 
  20   4   4      697.36      904.76    129.17 o 
 -21   5   4     5389.42     5599.20    271.07 o 
 -19   5   4     6777.41     6986.65    287.40 o 
 -17   5   4     8542.55     8698.50    237.70 o 
 -15   5   4     7447.22     7720.41    237.70 o 
 -13   5   4    17375.77    17460.16    324.74 o 
 -11   5   4    23965.17    22767.19    319.18 o 
  -9   5   4    18951.83    18714.36    265.26 o 
  -7   5   4    24262.86    24549.85    244.78 o 
  -5   5   4     6459.70     5988.63     96.96 o 
  -3   5   4     9532.44     8849.12    114.29 o 
  -1   5   4    14356.40    14106.11    179.39 o 
   1   5   4    53117.77    54183.84    499.41 o 
   3   5   4    12895.32    12876.77    192.50 o 
   5   5   4    21800.89    20931.11    272.95 o 
   7   5   4    21750.79    21358.78    282.76 o 
   9   5   4    23006.92    22797.46    346.97 o 
  11   5   4    18451.48    18285.76    319.41 o 
  13   5   4     9011.89     9241.61    317.96 o 
  15   5   4     7548.89     7334.84    225.17 o 
  17   5   4     7249.42     7564.34    240.82 o 
  19   5   4     9769.28    10166.61    680.58 o 
 -20   6   4     7385.60     7843.39    410.62 o 
 -18   6   4    11453.67    11277.13    361.93 o 
 -16   6   4    16944.51    17129.16    422.15 o 
 -14   6   4    27042.35    25046.69    630.44 o 
 -12   6   4    22050.21    21639.69    367.10 o 
 -10   6   4    48524.72    48783.77    601.15 o 
  -8   6   4    31143.35    30452.36    345.91 o 
  -6   6   4    25584.54    24743.32    255.06 o 
  -4   6   4    24784.68    23557.53    246.61 o 
  -2   6   4    40484.30    40042.05    371.29 o 
   0   6   4    39586.18    39929.22    403.39 o 
   2   6   4    18666.39    17928.29    251.93 o 
   4   6   4    32708.90    34007.16    594.49 o 
   6   6   4    45691.03    46581.32    611.06 o 
   8   6   4    69241.97    68086.66    760.89 o 
  10   6   4    32363.73    32705.02    574.60 o 
  12   6   4    26755.53    26077.21    419.01 o 
  14   6   4    15456.40    14871.75    511.17 o 
  16   6   4    14293.89    14301.60    333.39 o 
  18   6   4    12097.71    11462.90    488.45 o 
 -19   7   4    12834.22    12895.00    509.26 o 
 -17   7   4     9101.53     9514.62    529.78 o 
 -15   7   4    14356.76    13844.32    369.98 o 
 -13   7   4    33762.51    32842.29   1053.27 o 
 -11   7   4    35012.20    33024.52    479.19 o 
  -9   7   4    16675.60    16581.15    297.66 o 
  -7   7   4    26689.76    26108.74    378.36 o 
  -5   7   4    23682.14    23068.35    285.69 o 
  -3   7   4    43210.95    43625.05    412.56 o 
  -1   7   4    29858.11    30256.38    344.70 o 
   1   7   4    51172.10    49075.26    490.64 o 
   3   7   4    35054.52    35103.52    423.45 o 
   5   7   4    10866.75    10827.42    252.25 o 
   7   7   4    16605.97    16957.26    342.84 o 
   9   7   4    61745.40    59189.46    710.15 o 
  11   7   4    59601.25    58087.00    722.38 o 
  13   7   4    14639.09    13932.67    369.12 o 
  15   7   4    10897.88    10521.40    284.75 o 
  17   7   4     8624.04     8507.76    397.14 o 
 -18   8   4     9765.55    10086.39    448.52 o 
 -16   8   4    11085.39    11263.16    357.56 o 
 -14   8   4    14388.72    13660.16    369.04 o 
 -12   8   4     6391.99     6157.09    231.45 o 
 -10   8   4     6048.65     6201.06    187.93 o 
  -8   8   4     8734.88     8586.36    210.94 o 
  -6   8   4    22766.22    23163.07    357.95 o 
  -4   8   4    21826.79    22015.25    286.29 o 
  -2   8   4    20720.59    20208.16    248.31 o 
   0   8   4    31499.36    31255.33    363.07 o 
   2   8   4     9304.33     9564.79    188.70 o 
   4   8   4     8521.22     8113.81    222.57 o 
   6   8   4    14238.65    14705.27    359.36 o 
   8   8   4    17246.94    16944.47    364.74 o 
  10   8   4    10770.31     9895.98    301.31 o 
  12   8   4    15283.08    14779.64    399.58 o 
  14   8   4     9157.12     8569.81    256.96 o 
  16   8   4     3131.48     3011.24    415.01 o 
 -17   9   4     1881.96     1608.56    229.61 o 
 -15   9   4     1600.09     1615.22    168.81 o 
 -13   9   4     1952.71     1976.52    173.67 o 
 -11   9   4     4565.22     4744.54    218.55 o 
  -9   9   4     1969.28     2067.40    156.40 o 
  -7   9   4      838.42      910.21     88.20 o 
  -5   9   4     2702.26     2685.63    215.14 o 
  -3   9   4    12028.54    11931.52    190.29 o 
  -1   9   4     6198.62     6468.07    137.21 o 
   1   9   4     6825.36     6793.83    152.03 o 
   3   9   4     3906.96     3860.32    160.70 o 
   5   9   4      330.71      406.64    136.30 o 
   7   9   4     2688.46     2814.59    172.68 o 
   9   9   4     4834.50     4744.41    319.18 o 
  11   9   4     1272.36     1838.24    163.36 o 
  13   9   4       97.93      178.56     78.58 o 
  15   9   4     2306.02     2461.73    209.68 o 
 -16  10   4      492.97      401.61    163.09 o 
 -14  10   4       48.43      139.80    114.92 o 
 -12  10   4       14.28      108.26     83.53 o 
 -10  10   4        4.04       28.80     73.55 o 
  -8  10   4      469.00      440.13     91.78 o 
  -6  10   4       25.36        9.38     62.83 o 
  -4  10   4      942.86      947.62    107.13 o 
  -2  10   4       93.79      117.26     48.22 o 
   0  10   4      312.20      270.04     53.84 o 
   2  10   4      568.51      780.60     97.03 o 
   4  10   4      142.67      226.73     72.52 o 
   6  10   4       81.01        6.90     62.51 o 
   8  10   4      163.39      247.94     81.52 o 
  10  10   4      195.12      244.26     76.21 o 
  12  10   4      122.65       83.35     90.55 o 
  14  10   4      906.72      587.99    128.67 o 
 -13  11   4     2214.20     2752.31    267.30 o 
 -11  11   4     2911.72     2839.65    207.76 o 
  -9  11   4     3126.78     3197.00    225.70 o 
  -7  11   4     1810.11     1808.34    157.68 o 
  -5  11   4      404.54      483.63     94.21 o 
  -3  11   4     4686.69     4766.77    202.26 o 
  -1  11   4    12566.75    12243.62    284.72 o 
   1  11   4     2811.57     2674.87    150.05 o 
   3  11   4     1469.21     1504.02    137.00 o 
   5  11   4     3114.46     3180.61    196.98 o 
   7  11   4     2438.89     2669.82    186.03 o 
   9  11   4     2089.90     2069.77    154.94 o 
  11  11   4     2743.34     2349.57    198.72 o 
  13  11   4     3975.31     3850.68    400.06 o 
 -12  12   4     7620.17     7644.51    381.89 o 
 -10  12   4     8477.83     8771.80    391.77 o 
  -8  12   4    10060.33     9702.79    318.29 o 
  -6  12   4     8608.40     8863.99    296.81 o 
  -4  12   4     8792.35     8542.88    325.94 o 
  -2  12   4     6331.22     6578.43    215.47 o 
   0  12   4     9781.36     9676.43    266.60 o 
   2  12   4    10306.53    10259.75    269.08 o 
   4  12   4    10567.81    10904.98    319.24 o 
   6  12   4     9991.48     9654.43    311.73 o 
   8  12   4     6026.41     5950.29    296.41 o 
  10  12   4     6257.08     6530.11    292.35 o 
  -9  13   4     9154.32     9805.40    769.46 o 
  -7  13   4     9889.91     9689.83    415.42 o 
  -5  13   4    13158.15    13361.81    632.35 o 
  -3  13   4    11277.81    10997.18    310.56 o 
  -1  13   4     5353.33     5441.31    199.61 o 
   1  13   4     9325.75     8965.79    361.50 o 
   3  13   4    14563.91    15098.85    725.99 o 
   5  13   4     9966.36    10118.21    328.53 o 
   7  13   4    11088.85    11550.75    365.00 o 
  -4  14   4     4869.06     4976.98    287.91 o 
  -2  14   4    11303.96    11177.97    440.87 o 
   0  14   4    11130.29    11586.16    386.10 o 
   2  14   4     3203.57     2887.57    229.83 o 
 -21   1   5     1312.42     1246.56    141.14 o 
 -19   1   5     3324.75     3525.47    192.22 o 
 -17   1   5     4178.63     3976.14    148.36 o 
 -15   1   5     4013.70     4128.46    120.35 o 
 -13   1   5     4411.13     4694.21    115.68 o 
 -11   1   5    10441.75     9709.46    152.30 o 
  -9   1   5    16948.49    17706.62    192.78 o 
  -7   1   5    13778.02    14956.99    159.88 o 
  -5   1   5     2767.56     2439.51     70.50 o 
  -3   1   5      204.63      295.06     33.92 o 
  -1   1   5     5304.72     5193.91     66.73 o 
   1   1   5    28860.52    30223.87    250.20 o 
   3   1   5    16601.53    16864.36    151.47 o 
   5   1   5     4249.39     4332.09     70.94 o 
   7   1   5    22408.17    23822.66    215.68 o 
   9   1   5    19359.32    19552.98    193.96 o 
  11   1   5     6430.60     6563.41    105.81 o 
  13   1   5     3175.22     3435.65    118.21 o 
  15   1   5     4564.34     4717.29    125.71 o 
  17   1   5      884.59      887.80     96.14 o 
  19   1   5      583.69      766.31    143.17 o 
 -22   2   5     9123.31     9098.54    294.18 o 
 -20   2   5    10200.71    10241.94    290.93 o 
 -18   2   5     8756.42     9195.71    255.78 o 
 -16   2   5    11886.14    11927.89    240.46 o 
 -14   2   5    14894.42    14270.96    199.06 o 
 -12   2   5    23455.47    24012.75    259.95 o 
 -10   2   5    30607.46    31815.95    299.32 o 
  -8   2   5    67569.16    68320.30    526.19 o 
  -6   2   5    43340.53    42903.64    332.16 o 
  -4   2   5    22260.08    21744.28    182.88 o 
  -2   2   5    13281.80    14019.83    131.08 o 
   0   2   5    31099.70    30704.08    246.86 o 
   2   2   5    33476.68    33662.20    265.84 o 
   4   2   5    88699.77    92950.02    627.79 o 
   6   2   5    76275.45    76907.41    544.76 o 
   8   2   5    14236.00    14359.51    142.72 o 
  10   2   5    14894.79    15045.94    176.37 o 
  12   2   5    24876.16    24522.91    236.75 o 
  14   2   5    24885.22    24985.68    319.44 o 
  16   2   5    11247.45    11850.00    286.36 o 
  18   2   5     9186.80     9735.91    275.54 o 
  20   2   5     2190.74     2175.05    207.85 o 
 -21   3   5    10717.87    11193.89    314.84 o 
 -19   3   5    17808.68    18457.87    539.67 o 
 -17   3   5    14487.73    14814.75    254.21 o 
 -15   3   5    17833.70    18222.81    268.36 o 
 -13   3   5    24822.34    25744.74    321.46 o 
 -11   3   5    57124.74    57312.12    480.16 o 
  -9   3   5    60442.00    61289.24    488.92 o 
  -7   3   5    44830.86    45444.93    428.20 o 
  -5   3   5    67768.17    68856.34    542.62 o 
  -3   3   5    39159.70    39358.18    331.01 o 
  -1   3   5    39208.96    38680.00    298.73 o 
   1   3   5    59927.81    61469.61    496.87 o 
   3   3   5   131575.98   133806.72    859.80 o 
   5   3   5    34714.14    35080.73    299.19 o 
   7   3   5    26149.71    25118.59    197.13 o 
   9   3   5    29780.62    29253.23    269.12 o 
  11   3   5    35037.83    34126.36    335.32 o 
  13   3   5    36450.09    36202.13    438.89 o 
  15   3   5    27422.18    27166.42    392.23 o 
  17   3   5    17572.36    17335.75    367.43 o 
  19   3   5     8645.17     9256.74    284.30 o 
 -20   4   5     8099.08     8937.44    273.01 o 
 -18   4   5     9475.24    10006.28    467.54 o 
 -16   4   5    21173.42    21592.90    308.66 o 
 -14   4   5    22132.93    22450.86    297.72 o 
 -12   4   5    27419.58    27277.49    318.06 o 
 -10   4   5    28913.58    29301.79    278.89 o 
  -8   4   5    88363.78    88303.10    783.89 o 
  -6   4   5    27607.33    27327.52    294.87 o 
  -4   4   5    25406.08    23869.27    232.22 o 
  -2   4   5    47579.90    47483.46    343.98 o 
   0   4   5    46774.41    47646.93    342.85 o 
   2   4   5    34893.94    33307.18    333.38 o 
   4   4   5    25364.44    24904.12    348.56 o 
   6   4   5    48416.54    48156.14    428.52 o 
   8   4   5    17127.13    16964.92    191.84 o 
  10   4   5    26675.66    27387.08    320.17 o 
  12   4   5    19226.46    18580.32    291.52 o 
  14   4   5    28668.39    28370.01    399.75 o 
  16   4   5    19622.79    18960.54    417.95 o 
  18   4   5    11697.91    11674.40    310.69 o 
  20   4   5     8428.56     8344.46    590.81 o 
 -21   5   5     2226.14     2360.90    193.64 o 
 -19   5   5     6751.17     7237.06    261.41 o 
 -17   5   5     4702.61     5199.47    233.49 o 
 -15   5   5     7390.92     7451.28    178.39 o 
 -13   5   5     8820.72     8190.95    190.94 o 
 -11   5   5    22901.29    22963.58    321.41 o 
  -9   5   5    26683.98    27340.27    295.30 o 
  -7   5   5    22122.52    21511.80    226.00 o 
  -5   5   5    24972.00    24257.46    245.27 o 
  -3   5   5      421.63      521.59     47.18 o 
  -1   5   5    11937.74    11602.85    160.19 o 
   1   5   5    17615.24    17053.43    209.97 o 
   3   5   5    29296.93    27894.89    303.88 o 
   5   5   5    14471.99    14297.89    195.43 o 
   7   5   5    17144.57    17242.60    229.20 o 
   9   5   5     7434.93     7470.34    184.84 o 
  11   5   5     4270.95     4310.69    152.98 o 
  13   5   5    19120.48    19266.62    351.05 o 
  15   5   5    10394.24     9910.38    259.87 o 
  17   5   5     7677.19     7097.02    236.88 o 
  19   5   5     1974.46     1858.71    192.53 o 
 -20   6   5      364.11      313.53    164.58 o 
 -18   6   5      139.31      282.21    111.03 o 
 -16   6   5     2059.19     1766.91    168.15 o 
 -14   6   5     2521.80     2414.16    229.43 o 
 -12   6   5     3789.38     3769.81    163.14 o 
 -10   6   5      432.68      478.89     68.30 o 
  -8   6   5     3619.24     3622.06    124.69 o 
  -6   6   5      950.76      976.96     66.16 o 
  -4   6   5     7043.27     7201.39    147.90 o 
  -2   6   5     5377.97     5249.59    101.35 o 
   0   6   5      109.17       84.91     23.27 o 
   2   6   5     1754.91     1630.94    121.42 o 
   4   6   5      924.10      908.47     61.61 o 
   6   6   5     8152.19     8229.36    199.38 o 
   8   6   5     2280.21     2407.53    143.54 o 
  10   6   5     4241.55     4537.63    156.26 o 
  12   6   5      410.10      236.87     69.41 o 
  14   6   5     1347.06     1442.19    164.05 o 
  16   6   5      860.50      718.69    107.95 o 
  18   6   5      120.17      180.25    111.65 o 
 -19   7   5       17.35      200.66    147.05 o 
 -17   7   5      779.03      800.04    140.53 o 
 -15   7   5      319.90      463.33    115.84 o 
 -13   7   5     1513.43     1728.71    128.55 o 
 -11   7   5     1567.68     1455.76    127.70 o 
  -9   7   5      298.01      320.01     59.87 o 
  -7   7   5      680.37      637.58     68.85 o 
  -5   7   5     1216.85     1314.28     72.59 o 
  -3   7   5      641.73      612.07     47.46 o 
  -1   7   5      454.52      512.47     40.86 o 
   1   7   5     1051.46      950.24     67.45 o 
   3   7   5       40.90       78.27     33.43 o 
   5   7   5       32.86       49.46     47.59 o 
   7   7   5     1241.25     1457.40    123.32 o 
   9   7   5      772.76      786.09     84.56 o 
  11   7   5      272.02      193.56     66.64 o 
  13   7   5       83.92      128.00     69.80 o 
  15   7   5     1496.50     1654.08    138.79 o 
  17   7   5       47.06       43.09     80.00 o 
 -18   8   5     3119.05     3158.27    852.45 o 
 -16   8   5     3753.49     3756.45    319.10 o 
 -14   8   5     6318.49     6663.78    262.85 o 
 -12   8   5     8518.09     8526.46    355.32 o 
 -10   8   5     9077.85     8383.81    218.97 o 
  -8   8   5    11872.36    11942.17    252.45 o 
  -6   8   5     8104.76     8081.35    194.97 o 
  -4   8   5     6970.81     7011.23    146.57 o 
  -2   8   5     8278.66     7470.29    140.22 o 
   0   8   5     3770.13     3513.31    110.62 o 
   2   8   5     4808.07     4754.68    133.52 o 
   4   8   5    10489.87    10107.76    323.44 o 
   6   8   5     4359.19     4486.23    177.50 o 
   8   8   5     3924.14     4241.48    187.32 o 
  10   8   5    14837.72    14762.12    310.72 o 
  12   8   5     9992.09    10398.72    268.57 o 
  14   8   5     2072.86     2174.44    156.95 o 
  16   8   5     1824.50     1892.91    158.68 o 
 -17   9   5     9984.00    10447.86    482.49 o 
 -15   9   5     5116.30     5179.84    291.68 o 
 -13   9   5     7051.20     6964.89    266.37 o 
 -11   9   5    20865.90    20231.98    378.77 o 
  -9   9   5    26776.20    26055.68    780.78 o 
  -7   9   5    20513.67    19770.89    344.56 o 
  -5   9   5    25686.89    25154.05    387.48 o 
  -3   9   5     7945.49     7961.04    153.41 o 
  -1   9   5    12803.85    12261.04    179.68 o 
   1   9   5    23151.29    23238.42    346.64 o 
   3   9   5    29543.84    30540.89    507.62 o 
   5   9   5    13859.52    14536.34    614.79 o 
   7   9   5    11034.21    10930.81    294.26 o 
   9   9   5    12557.99    12536.10    285.80 o 
  11   9   5    16765.63    16664.07    362.63 o 
  13   9   5    17537.80    16631.08    364.33 o 
  15   9   5     8410.38     8533.35    517.14 o 
 -16  10   5    10063.52    10996.40    832.76 o 
 -14  10   5     9091.95     8842.73    390.90 o 
 -12  10   5    15949.74    15607.59    401.18 o 
 -10  10   5    16332.79    15753.77    387.10 o 
  -8  10   5    27351.43    27293.94    662.72 o 
  -6  10   5    15302.46    14858.15    298.52 o 
  -4  10   5    17401.99    17439.22    318.65 o 
  -2  10   5    20658.59    21553.21    294.24 o 
   0  10   5    18695.38    19194.87    268.24 o 
   2  10   5    26188.66    26433.20    475.62 o 
   4  10   5    20704.64    21671.16    430.91 o 
   6  10   5    24511.34    24057.09    638.60 o 
   8  10   5    13438.65    12539.54    339.30 o 
  10  10   5    15727.49    14769.66    331.84 o 
  12  10   5     9470.83     8578.33    263.93 o 
  14  10   5    15135.63    14535.40    421.66 o 
 -13  11   5     9286.48     9474.98    662.55 o 
 -11  11   5    13240.23    13734.07    381.15 o 
  -9  11   5    13807.10    13693.76    369.31 o 
  -7  11   5    10889.36    10256.62    306.32 o 
  -5  11   5    11392.98    11029.40    309.29 o 
  -3  11   5     4062.83     4389.19    173.82 o 
  -1  11   5    12742.02    12992.75    255.54 o 
   1  11   5    15716.16    16419.25    327.62 o 
   3  11   5    24035.07    23840.12    556.45 o 
   5  11   5    12164.17    11859.32    325.18 o 
   7  11   5     8483.59     8284.13    449.96 o 
   9  11   5    10859.79    10719.22    288.44 o 
  11  11   5     9833.33     9565.31    328.65 o 
 -12  12   5     4188.27     4842.82    579.55 o 
 -10  12   5     4798.19     4569.61    510.63 o 
  -8  12   5     4220.15     4370.09    250.91 o 
  -6  12   5     3098.19     3019.72    204.46 o 
  -4  12   5     4049.96     4320.71    196.12 o 
  -2  12   5     1613.89     1946.41    229.71 o 
   0  12   5     3379.18     3320.18    179.39 o 
   2  12   5     8086.69     7892.94    401.61 o 
   4  12   5     4773.61     5127.44    243.27 o 
   6  12   5     4706.47     4863.15    260.57 o 
   8  12   5     2091.49     2307.93    194.47 o 
  10  12   5     3492.70     3348.51    236.80 o 
  -9  13   5       33.37       72.72    181.46 o 
  -7  13   5       58.93       72.93    122.38 o 
  -5  13   5      327.66      190.65    110.05 o 
  -3  13   5     1623.49     1849.45    147.67 o 
  -1  13   5      849.76     1031.17    141.74 o 
   1  13   5       48.12       79.46     83.94 o 
   3  13   5       89.33      149.79    114.56 o 
   5  13   5        9.97       41.18     86.10 o 
   7  13   5       19.08       -8.58     87.16 o 
  -2  14   5      761.94      853.58    141.85 o 
   0  14   5      220.53      320.43    118.84 o 
 -22   0   6     6486.15     6319.23    534.54 o 
 -20   0   6    14941.31    14544.80    486.25 o 
 -18   0   6    27963.14    28034.66    516.00 o 
 -16   0   6    30282.80    30525.80    516.82 o 
 -14   0   6    50526.82    50518.31    706.57 o 
 -12   0   6    27820.82    28974.55    357.31 o 
 -10   0   6    37856.05    38707.73    531.50 o 
  -8   0   6    22333.19    20174.53    312.02 o 
  -6   0   6   127205.96   135421.62   1850.12 o 
  -4   0   6   182340.66   189114.30   2599.56 o 
  -2   0   6    95513.59    94031.35   1752.73 o 
   0   0   6    39678.80    39949.96    770.87 o 
   2   0   6    12351.90    11420.04    163.11 o 
   4   0   6    35039.11    34642.78    449.73 o 
   6   0   6    58612.53    60819.98    617.44 o 
   8   0   6   147508.41   151933.30   1269.31 o 
  10   0   6    44312.95    44245.02    459.92 o 
  12   0   6    17174.57    17345.21    251.75 o 
  14   0   6    22979.41    23224.19    368.22 o 
  16   0   6    31460.65    32441.92    817.41 o 
  18   0   6    17837.66    18250.71    560.62 o 
  20   0   6    10995.70    10761.59    450.56 o 
 -21   1   6    11142.39    11487.63    397.95 o 
 -19   1   6     7039.65     6994.21    234.75 o 
 -17   1   6    19552.79    19474.65    319.45 o 
 -15   1   6    25919.17    26363.19    323.28 o 
 -13   1   6    29153.85    29666.74    332.82 o 
 -11   1   6    22219.29    21510.08    214.96 o 
  -9   1   6    33739.11    34699.10    337.13 o 
  -7   1   6    67074.32    69267.75    625.36 o 
  -5   1   6    41826.74    42260.03    390.42 o 
  -3   1   6    95208.84    95878.77    786.80 o 
  -1   1   6    38078.96    38300.22    353.55 o 
   1   1   6    34121.41    35098.78    318.40 o 
   3   1   6    12100.76    11988.72    123.86 o 
   5   1   6    55068.58    56417.95    384.40 o 
   7   1   6    42538.32    42399.90    338.23 o 
   9   1   6    30197.28    30234.97    258.06 o 
  11   1   6    37285.32    38023.51    317.23 o 
  13   1   6    23244.55    23050.15    235.16 o 
  15   1   6    20790.08    20904.76    271.22 o 
  17   1   6    13579.78    12762.78    302.45 o 
  19   1   6    10212.26     9956.07    348.85 o 
 -22   2   6     3478.42     3126.10    205.07 o 
 -20   2   6     3046.55     3266.51    250.55 o 
 -18   2   6      774.65      813.74     90.40 o 
 -16   2   6     2059.72     2194.45    121.92 o 
 -14   2   6    15993.50    16205.05    216.02 o 
 -12   2   6    15808.05    15587.47    198.09 o 
 -10   2   6     6593.61     6372.95    139.83 o 
  -8   2   6     2574.20     2637.63     52.09 o 
  -6   2   6    53669.51    55652.27    419.88 o 
  -4   2   6    29673.81    30406.25    226.89 o 
  -2   2   6     9007.75     8427.54     78.61 o 
   0   2   6    12987.41    12656.16    103.61 o 
   2   2   6    14840.24    15350.62    148.25 o 
   4   2   6     5052.43     4366.90     74.62 o 
   6   2   6     5785.73     5364.86     87.17 o 
   8   2   6    25232.58    25269.20    245.04 o 
  10   2   6     6632.20     6620.39    113.97 o 
  12   2   6     5148.72     5340.86    102.52 o 
  14   2   6     5380.57     5189.15    143.19 o 
  16   2   6    10384.45    10428.37    269.76 o 
  18   2   6     4853.56     4478.92    250.54 o 
  20   2   6     1467.57     1416.83    179.90 o 
 -21   3   6       37.00       17.90     78.98 o 
 -19   3   6       65.10       28.99     70.65 o 
 -17   3   6       31.75       48.52     50.83 o 
 -15   3   6       22.22       98.13     44.06 o 
 -13   3   6      593.21      774.56     55.09 o 
 -11   3   6       48.23       80.18     28.81 o 
  -9   3   6     2470.89     2711.24     69.48 o 
  -7   3   6      522.65      421.01     26.07 o 
  -5   3   6      361.25      273.01     25.92 o 
  -3   3   6     1084.47     1403.05     44.72 o 
  -1   3   6      380.48      405.43     29.06 o 
   1   3   6      965.03      752.00     34.19 o 
   3   3   6      379.12      588.30     26.32 o 
   5   3   6     3849.07     3947.95     93.48 o 
   7   3   6     1532.10     1579.38     65.26 o 
   9   3   6      394.84      471.85     39.04 o 
  11   3   6     1951.85     2142.82     82.13 o 
  13   3   6      459.24      512.54     61.04 o 
  15   3   6      813.81      785.77     75.67 o 
  17   3   6      529.76      567.63    117.57 o 
  19   3   6      304.73      362.24    103.14 o 
 -20   4   6     1398.66     1574.75    216.67 o 
 -18   4   6     4397.94     4695.07    162.35 o 
 -16   4   6     1685.66     1713.81     99.52 o 
 -14   4   6     2769.84     2931.13    139.24 o 
 -12   4   6      995.85     1002.20     66.68 o 
 -10   4   6     2065.10     2067.50     96.13 o 
  -8   4   6     6669.65     6720.78    128.19 o 
  -6   4   6    14496.74    15331.08    200.08 o 
  -4   4   6    13487.62    14308.34    164.35 o 
  -2   4   6      150.30      176.03     20.76 o 
   0   4   6     1193.72      945.54     43.82 o 
   2   4   6     1528.02     1147.32     44.18 o 
   4   4   6     4823.08     4802.67     92.06 o 
   6   4   6     3752.47     4006.79    136.22 o 
   8   4   6     5341.69     5168.07    118.81 o 
  10   4   6     4089.04     4048.11    123.62 o 
  12   4   6     3249.80     3318.32    121.56 o 
  14   4   6     5299.00     5588.48    168.73 o 
  16   4   6     1990.75     1954.06    150.94 o 
  18   4   6     2179.05     2206.05    167.14 o 
 -21   5   6     1930.99     1967.52    305.47 o 
 -19   5   6     3242.12     3429.48    277.76 o 
 -17   5   6     9134.18     8941.32    206.88 o 
 -15   5   6     8140.67     8558.17    223.37 o 
 -13   5   6     6355.70     6363.79    167.61 o 
 -11   5   6    18606.44    18228.02    278.83 o 
  -9   5   6    31135.93    31897.38    360.16 o 
  -7   5   6    27823.33    28139.89    318.66 o 
  -5   5   6     7822.06     7265.28    144.02 o 
  -3   5   6    30121.35    29718.21    291.29 o 
  -1   5   6    23048.28    22233.17    211.86 o 
   1   5   6    12875.16    12274.03    152.98 o 
   3   5   6    16930.99    16814.98    189.64 o 
   5   5   6    27547.81    27436.04    313.68 o 
   7   5   6     9539.92     9269.84    166.81 o 
   9   5   6     6704.40     6705.56    156.92 o 
  11   5   6    15103.47    14997.78    287.93 o 
  13   5   6    11187.57    10685.88    254.93 o 
  15   5   6     8244.28     8328.63    239.69 o 
  17   5   6     6910.95     7593.43    292.80 o 
  19   5   6     6078.87     6105.44    358.18 o 
 -20   6   6     2571.29     2314.88    274.32 o 
 -18   6   6    11131.58    11185.04    364.51 o 
 -16   6   6    12634.77    13019.10    428.00 o 
 -14   6   6    16771.70    16852.67    335.18 o 
 -12   6   6    22250.07    21405.57    364.11 o 
 -10   6   6    33117.17    32585.27    453.88 o 
  -8   6   6    19177.42    19102.61    305.80 o 
  -6   6   6    46002.98    46527.48    421.86 o 
  -4   6   6    39995.17    39294.43    419.48 o 
  -2   6   6    29006.53    28024.23    288.91 o 
   0   6   6    26255.02    25780.92    297.56 o 
   2   6   6    31637.47    30803.67    330.67 o 
   4   6   6    32791.98    32500.92    399.94 o 
   6   6   6    22800.53    22530.44    313.55 o 
   8   6   6    25948.59    26554.90    488.18 o 
  10   6   6    11870.22    11824.90    255.24 o 
  12   6   6    17093.62    17318.58    337.29 o 
  14   6   6    11207.09    10866.94    275.49 o 
  16   6   6     9961.11    10224.89    283.33 o 
  18   6   6     7367.50     7418.29    322.80 o 
 -19   7   6     7714.91     7840.91    426.38 o 
 -17   7   6    17076.97    16574.33    433.39 o 
 -15   7   6    16348.23    16690.95    352.20 o 
 -13   7   6    13109.27    13091.23    291.49 o 
 -11   7   6     8238.68     8263.92    224.86 o 
  -9   7   6    28286.56    28195.40    415.96 o 
  -7   7   6    42005.61    41215.12    685.45 o 
  -5   7   6    38692.92    39613.41    425.92 o 
  -3   7   6    53313.68    53544.70    489.54 o 
  -1   7   6    16666.12    16365.72    193.04 o 
   1   7   6    18381.85    17719.47    235.26 o 
   3   7   6    17392.69    17095.26    265.01 o 
   5   7   6    40669.59    40983.45    597.25 o 
   7   7   6    17820.73    18687.83    369.66 o 
   9   7   6    22573.05    21946.57    445.87 o 
  11   7   6    19088.02    18658.78    350.22 o 
  13   7   6    13041.23    12914.66    301.50 o 
  15   7   6     8825.58     8477.36    257.58 o 
  17   7   6     6130.94     5908.54    253.78 o 
 -18   8   6     7573.59     7122.59    408.98 o 
 -16   8   6     6752.06     6958.24    487.57 o 
 -14   8   6     8167.37     7857.57    238.80 o 
 -12   8   6     9735.52     9583.84    249.55 o 
 -10   8   6    11202.20    10745.47    250.66 o 
  -8   8   6     7335.15     7121.00    244.76 o 
  -6   8   6    29526.30    29457.16    419.54 o 
  -4   8   6    20720.34    20714.14    279.92 o 
  -2   8   6    26207.80    26428.32    301.68 o 
   0   8   6    14708.77    14766.88    202.28 o 
   2   8   6    11155.83    11125.12    212.59 o 
   4   8   6     5133.96     5064.49    234.84 o 
   6   8   6     6326.66     6477.74    210.26 o 
   8   8   6    22989.38    22830.41    524.55 o 
  10   8   6    19022.93    17988.42    346.82 o 
  12   8   6    17774.19    16780.48    347.97 o 
  14   8   6     5095.98     5142.84    256.23 o 
  16   8   6     6555.36     6715.96    289.13 o 
 -17   9   6     6430.46     6741.63    397.73 o 
 -15   9   6     1820.72     1797.59    217.28 o 
 -13   9   6     2133.21     2272.09    154.33 o 
 -11   9   6     2385.77     2239.16    149.72 o 
  -9   9   6     5891.67     6128.09    193.67 o 
  -7   9   6     3387.02     3638.17    202.23 o 
  -5   9   6     4341.43     4299.32    195.46 o 
  -3   9   6     7655.43     7331.94    148.62 o 
  -1   9   6     4399.03     4552.94    107.86 o 
   1   9   6     4297.90     4413.85    132.76 o 
   3   9   6      960.99     1128.34    106.70 o 
   5   9   6     8567.94     8077.01    293.72 o 
   7   9   6     3796.49     3350.03    257.79 o 
   9   9   6     2470.31     2759.47    177.86 o 
  11   9   6     5145.72     4973.24    216.32 o 
  13   9   6     9218.63     8831.21    315.52 o 
  15   9   6     3005.57     3388.67    406.83 o 
 -14  10   6      551.66      532.65    194.12 o 
 -12  10   6       29.41       57.06     76.24 o 
 -10  10   6      176.12      196.66     71.85 o 
  -8  10   6       59.54      157.79     63.51 o 
  -6  10   6      255.98      245.47     65.20 o 
  -4  10   6       72.90       96.17     52.04 o 
  -2  10   6      162.73      222.80     42.82 o 
   0  10   6      172.86      190.37     50.75 o 
   2  10   6      572.95      587.87     89.14 o 
   4  10   6     1647.60     1595.37    136.28 o 
   6  10   6       16.85       88.62     66.31 o 
   8  10   6      123.68      255.84     91.74 o 
  10  10   6      280.63      205.46     75.59 o 
  12  10   6      126.05      201.66     96.48 o 
 -13  11   6     1082.55     1388.91    209.08 o 
 -11  11   6      678.05      924.56    131.13 o 
  -9  11   6     3183.39     3137.29    209.33 o 
  -7  11   6     5249.41     5270.81    195.24 o 
  -5  11   6     6579.03     6434.47    200.90 o 
  -3  11   6     7756.63     7469.07    187.42 o 
  -1  11   6     2347.07     2478.29    131.45 o 
   1  11   6      322.80      245.27     93.07 o 
   3  11   6     1539.12     1724.49    148.94 o 
   5  11   6     3306.96     3830.01    252.89 o 
   7  11   6     2497.28     2702.49    189.65 o 
   9  11   6     4204.69     3999.34    207.69 o 
  11  11   6     1857.89     2096.76    191.46 o 
 -10  12   6    10148.82    10104.09    413.73 o 
  -8  12   6     8113.12     8168.53    333.24 o 
  -6  12   6    10198.27    10049.59    317.35 o 
  -4  12   6     8879.83     9274.05    255.62 o 
  -2  12   6    10064.89    10046.67    325.67 o 
   0  12   6     8537.54     8388.19    290.54 o 
   2  12   6    10464.74    10540.97    272.13 o 
   4  12   6     8823.10     8761.38    290.48 o 
   6  12   6     9218.55     8824.30    299.76 o 
   8  12   6     9379.58     9161.60    400.82 o 
  -7  13   6    11260.02    12449.20    561.27 o 
  -5  13   6    10660.92    10908.69    294.95 o 
  -3  13   6     8975.02     9302.77    267.24 o 
  -1  13   6    10297.50    10311.91    341.95 o 
   1  13   6    14676.77    14426.82    404.21 o 
   3  13   6     9714.45     9287.74    327.47 o 
   5  13   6    12794.81    13026.71    374.72 o 
 -21   1   7     2545.31     2558.00    182.81 o 
 -19   1   7     4634.67     4623.46    178.58 o 
 -17   1   7     2619.79     2582.85    146.28 o 
 -15   1   7     7126.53     7345.40    156.62 o 
 -13   1   7     4123.72     4222.57    113.59 o 
 -11   1   7    12257.12    12123.46    221.23 o 
  -9   1   7    19103.29    20204.73    230.74 o 
  -7   1   7    17937.31    18164.89    201.88 o 
  -5   1   7     4382.76     3990.47     79.13 o 
  -3   1   7     3559.02     3448.04     74.18 o 
  -1   1   7    34538.41    36285.11    303.95 o 
   1   1   7     6343.11     6863.41     87.44 o 
   3   1   7    11317.44    11327.47    131.38 o 
   5   1   7     7209.46     6847.22     99.99 o 
   7   1   7    16564.18    16630.75    176.01 o 
   9   1   7     1682.10     1780.30     73.03 o 
  11   1   7     1191.13     1222.49     58.77 o 
  13   1   7     7030.66     6948.67    132.20 o 
  15   1   7     7958.68     7984.54    180.02 o 
  17   1   7     5981.31     6356.35    225.97 o 
  19   1   7     3175.45     3135.89    240.40 o 
 -22   2   7     7167.63     7631.69    278.45 o 
 -20   2   7     4368.93     4499.91    213.20 o 
 -18   2   7     8014.83     7769.88    205.22 o 
 -16   2   7    11659.46    11059.64    226.93 o 
 -14   2   7    19818.42    19585.41    261.54 o 
 -12   2   7    48845.14    48326.95    433.76 o 
 -10   2   7    23278.72    23439.53    239.25 o 
  -8   2   7    36846.20    36691.74    292.65 o 
  -6   2   7    26338.21    26208.63    252.91 o 
  -4   2   7    80399.73    87612.71    622.30 o 
  -2   2   7    31074.80    31965.44    234.54 o 
   0   2   7    56291.22    53875.48    373.27 o 
   2   2   7    38908.45    38629.06    311.86 o 
   4   2   7    16160.65    15424.65    165.53 o 
   6   2   7    19238.34    19259.67    209.11 o 
   8   2   7    16904.55    16304.23    181.86 o 
  10   2   7    41610.73    41124.79    358.79 o 
  12   2   7    11726.71    12160.36    169.17 o 
  14   2   7    14522.55    14740.64    283.16 o 
  16   2   7    11890.60    12240.94    452.77 o 
  18   2   7    15255.91    15021.20    436.30 o 
 -21   3   7     8513.41     8763.23    277.81 o 
 -19   3   7    11411.70    11591.97    259.01 o 
 -17   3   7     6447.15     6784.64    185.85 o 
 -15   3   7    22624.01    23066.59    311.21 o 
 -13   3   7    22477.81    22566.38    259.04 o 
 -11   3   7    47456.32    48471.79    425.19 o 
  -9   3   7    50445.68    48933.24    411.42 o 
  -7   3   7    62087.14    64342.61    484.38 o 
  -5   3   7    67531.07    69517.51    557.60 o 
  -3   3   7    40948.90    38526.04    334.02 o 
  -1   3   7    67443.20    69193.24    500.38 o 
   1   3   7    26221.12    25581.29    237.89 o 
   3   3   7    78196.48    77689.82    574.59 o 
   5   3   7    31638.89    30500.46    276.70 o 
   7   3   7    31529.02    31251.06    346.20 o 
   9   3   7    17439.97    17958.48    215.91 o 
  11   3   7    32817.46    32345.92    331.84 o 
  13   3   7    30342.16    29377.55    328.04 o 
  15   3   7    17485.66    17681.80    311.92 o 
  17   3   7    19554.29    19000.79    389.07 o 
  19   3   7    10389.07    10322.04    398.36 o 
 -20   4   7     8257.01     8108.71    251.93 o 
 -18   4   7     7058.31     7126.51    180.43 o 
 -16   4   7     7153.17     7706.32    174.71 o 
 -14   4   7    13134.69    13724.34    220.05 o 
 -12   4   7    37278.78    36853.83    389.16 o 
 -10   4   7    29599.44    29510.22    319.91 o 
  -8   4   7    36638.97    37157.12    395.04 o 
  -6   4   7    15322.14    14937.08    175.82 o 
  -4   4   7    56298.23    56002.99    554.44 o 
  -2   4   7    41101.14    41141.02    334.64 o 
   0   4   7    64643.96    66885.20    539.51 o 
   2   4   7    46641.45    46464.30    397.91 o 
   4   4   7    18675.88    17719.49    173.88 o 
   6   4   7    21024.73    20630.88    231.69 o 
   8   4   7    26734.49    26203.23    368.32 o 
  10   4   7    30224.75    29738.23    376.09 o 
  12   4   7    10005.96    10247.96    224.34 o 
  14   4   7    21607.72    21173.99    306.45 o 
  16   4   7    16659.49    16960.16    363.27 o 
  18   4   7     9808.84     9772.88    365.65 o 
 -19   5   7     4119.27     4446.78    204.02 o 
 -17   5   7     6101.07     6155.31    167.85 o 
 -15   5   7     9924.86    10192.38    258.23 o 
 -13   5   7     6576.74     6534.94    171.92 o 
 -11   5   7     8540.17     8381.67    232.32 o 
  -9   5   7     8010.52     7739.28    148.85 o 
  -7   5   7    15687.71    14867.62    294.74 o 
  -5   5   7    12779.13    12072.73    178.83 o 
  -3   5   7    13607.99    14091.81    161.44 o 
  -1   5   7    40596.38    41517.93    343.45 o 
   1   5   7    16416.70    15894.33    183.70 o 
   3   5   7    11890.39    11874.10    220.35 o 
   5   5   7    13756.07    14117.09    170.57 o 
   7   5   7    17173.30    17488.68    368.35 o 
   9   5   7     5915.82     5857.53    151.37 o 
  11   5   7     8687.97     8577.68    191.04 o 
  13   5   7     8597.89     8865.80    233.34 o 
  15   5   7     5479.34     5429.60    216.50 o 
  17   5   7     5136.72     4830.94    315.55 o 
 -20   6   7     3252.86     2996.76    763.83 o 
 -18   6   7     1183.85     1212.30    151.06 o 
 -16   6   7       45.86      192.71     76.70 o 
 -14   6   7     1091.86     1052.29    104.98 o 
 -12   6   7     3453.27     3368.93    179.05 o 
 -10   6   7     2025.23     2162.59    122.69 o 
  -8   6   7     2234.17     2123.48     98.93 o 
  -6   6   7     3084.80     3128.57     93.03 o 
  -4   6   7     2356.74     2162.09    103.67 o 
  -2   6   7      101.12       69.58     25.37 o 
   0   6   7     3553.89     3575.75     98.77 o 
   2   6   7    10338.67    11113.59    154.26 o 
   4   6   7     5670.33     5684.85    105.20 o 
   6   6   7      463.94      525.51     50.41 o 
   8   6   7     1079.13     1259.16    112.50 o 
  10   6   7     2429.44     2533.51    147.41 o 
  12   6   7     1319.04     1382.78    132.79 o 
  14   6   7      776.47      751.66     99.90 o 
  16   6   7      846.23      838.37    178.37 o 
 -19   7   7      100.74      126.13    128.93 o 
 -17   7   7      444.98      535.49    106.44 o 
 -15   7   7      930.28     1007.62    110.45 o 
 -13   7   7      292.61      327.73     75.88 o 
 -11   7   7      356.10      340.22     66.62 o 
  -9   7   7       47.04      114.74     48.30 o 
  -7   7   7      754.94      732.53     73.69 o 
  -5   7   7     1147.71     1247.27     82.15 o 
  -3   7   7      244.93      230.94     35.99 o 
  -1   7   7     2796.53     2789.32     80.01 o 
   1   7   7     1196.32     1170.85     66.92 o 
   3   7   7       46.61       42.36     28.55 o 
   5   7   7      260.82      199.41     64.90 o 
   7   7   7     1006.40     1144.23    141.72 o 
   9   7   7       28.36       61.04     59.93 o 
  11   7   7      216.97      230.40     66.41 o 
  13   7   7      819.27      712.51     99.29 o 
  15   7   7       85.97      148.92     81.71 o 
  17   7   7       17.36      -36.16     88.83 o 
 -18   8   7     1632.64     1675.25    244.76 o 
 -16   8   7     4279.00     3756.03    330.19 o 
 -14   8   7     3017.97     3192.70    218.47 o 
 -12   8   7     3562.72     3288.14    193.29 o 
 -10   8   7     4680.16     4966.47    179.89 o 
  -8   8   7     7028.03     7263.63    194.73 o 
  -6   8   7     6420.30     6293.56    181.10 o 
  -4   8   7    15130.56    15005.44    231.12 o 
  -2   8   7     9623.54     9687.86    151.45 o 
   0   8   7     4955.20     4878.10    121.38 o 
   2   8   7     9581.36     9789.30    173.60 o 
   4   8   7    10542.02    10886.97    265.15 o 
   6   8   7     4512.04     4655.51    182.93 o 
   8   8   7     5795.47     5407.48    204.43 o 
  10   8   7     6460.23     6582.16    204.37 o 
  12   8   7     2574.35     2892.88    170.22 o 
  14   8   7     3463.82     3543.35    197.67 o 
  16   8   7     2819.88     2939.39    229.48 o 
 -17   9   7     5944.81     6281.11    595.03 o 
 -15   9   7     8327.61     8244.19    301.27 o 
 -13   9   7    11127.26    11134.08    287.80 o 
 -11   9   7    14895.57    14665.40    316.74 o 
  -9   9   7    16961.33    16516.86    323.15 o 
  -7   9   7    17841.41    17928.30    325.97 o 
  -5   9   7    21860.23    21891.88    356.28 o 
  -3   9   7    23068.89    23189.52    292.04 o 
  -1   9   7    24137.59    24438.41    276.53 o 
   1   9   7    12066.69    12224.17    209.03 o 
   3   9   7    11337.79    11496.62    284.34 o 
   5   9   7    17064.85    17094.01    533.80 o 
   7   9   7    16960.71    16260.37    371.64 o 
   9   9   7    10350.98    10380.34    373.10 o 
  11   9   7    15440.88    15541.33    592.46 o 
  13   9   7     9713.94     9961.22    284.87 o 
 -14  10   7    10439.31    10739.23    427.66 o 
 -12  10   7    15119.67    15240.78    343.84 o 
 -10  10   7    21696.64    21764.67    402.12 o 
  -8  10   7    30332.47    29837.53    470.33 o 
  -6  10   7    21028.33    21328.12    371.85 o 
  -4  10   7    15575.53    15656.93    299.75 o 
  -2  10   7    15011.76    14731.22    213.02 o 
   0  10   7    23184.58    23724.00    304.62 o 
   2  10   7    22043.62    22431.42    547.64 o 
   4  10   7    15959.82    16013.25    759.82 o 
   6  10   7    13673.05    13885.17    348.61 o 
   8  10   7    13274.31    12439.06    340.65 o 
  10  10   7     9554.83     9437.83    267.37 o 
  12  10   7    11911.09    12017.51    368.53 o 
 -13  11   7     7096.92     7875.81    380.49 o 
 -11  11   7    11029.39    11432.71    496.48 o 
  -9  11   7    17521.59    17438.44    362.04 o 
  -7  11   7    12040.69    12230.46    287.03 o 
  -5  11   7     7325.77     7440.05    216.91 o 
  -3  11   7    11141.75    10893.25    315.93 o 
  -1  11   7    15043.73    15777.20    284.08 o 
   1  11   7    12500.41    12531.68    324.86 o 
   3  11   7    16366.13    15910.94    563.30 o 
   5  11   7    11488.57    11373.17    323.65 o 
   7  11   7     5550.81     5784.26    249.56 o 
   9  11   7     3474.83     3544.35    228.14 o 
  11  11   7     6985.85     7091.47    293.80 o 
 -10  12   7     1592.55     1628.94    211.52 o 
  -8  12   7     1893.24     2201.96    184.57 o 
  -6  12   7     4251.46     4234.29    207.58 o 
  -4  12   7     4740.00     4799.62    172.22 o 
  -2  12   7     3143.99     3102.55    169.25 o 
   0  12   7     7572.60     7160.77    273.64 o 
   2  12   7     5194.69     5372.37    212.50 o 
   4  12   7     2635.42     2621.62    190.01 o 
   6  12   7     3055.79     2788.31    210.27 o 
   8  12   7     1562.41     1255.69    156.84 o 
  -7  13   7      715.70      721.67    212.41 o 
  -5  13   7       10.65      -27.14     65.76 o 
  -3  13   7       78.38      166.95     88.48 o 
  -1  13   7       32.01       73.65     82.55 o 
   1  13   7        7.07       -0.33     90.06 o 
   3  13   7     1830.14     1750.43    237.28 o 
   5  13   7      453.02      386.33    111.11 o 
 -22   0   8     8507.12     8681.76    408.21 o 
 -20   0   8    20066.16    19337.29    568.71 o 
 -18   0   8    13204.71    12987.52    330.20 o 
 -16   0   8    11768.16    11723.77    292.83 o 
 -14   0   8     9920.15     9949.80    253.24 o 
 -12   0   8    25271.02    25196.55    417.88 o 
 -10   0   8    60089.41    60555.94   1082.00 o 
  -8   0   8    39228.73    37079.81    498.64 o 
  -6   0   8    43160.29    42607.68    535.47 o 
  -4   0   8    95619.94   101507.54   1333.99 o 
  -2   0   8   236139.12   246170.11   4386.05 o 
   0   0   8    52008.17    50682.05    767.89 o 
   2   0   8    39583.57    38394.14    425.45 o 
   4   0   8    27172.14    27969.73    397.53 o 
   6   0   8    31941.91    30935.80    363.48 o 
   8   0   8    29018.47    28040.59    321.37 o 
  10   0   8    33908.84    32549.94    440.06 o 
  12   0   8    36224.09    36197.89    504.35 o 
  14   0   8     9821.06     9893.14    330.95 o 
  16   0   8    12022.32    12227.83    347.69 o 
  18   0   8    12682.55    11931.51    647.08 o 
 -21   1   8     6861.33     7134.05    264.37 o 
 -19   1   8    13065.05    12845.91    270.94 o 
 -17   1   8    16534.59    16339.74    259.16 o 
 -15   1   8     6875.88     7189.78    156.35 o 
 -13   1   8    18979.81    19317.77    255.02 o 
 -11   1   8    16451.06    16394.72    217.27 o 
  -9   1   8    29525.25    28602.10    312.87 o 
  -7   1   8    42086.18    42581.35    385.23 o 
  -5   1   8   109880.43   113585.05    948.63 o 
  -3   1   8    71755.11    73099.69    813.68 o 
  -1   1   8    28825.66    29262.51    310.38 o 
   1   1   8    44005.52    43758.48    362.10 o 
   3   1   8    19365.10    18486.95    210.79 o 
   5   1   8    32705.39    30666.51    330.10 o 
   7   1   8    24547.69    24751.52    235.41 o 
   9   1   8    44979.64    45167.64    379.53 o 
  11   1   8    12740.22    13105.19    180.58 o 
  13   1   8    10121.99    10509.11    178.63 o 
  15   1   8    10198.92     9819.80    223.96 o 
  17   1   8    13213.35    13449.55    330.61 o 
  19   1   8    12672.96    12580.81    400.62 o 
 -22   2   8     1841.19     2122.83    277.98 o 
 -20   2   8     5148.08     5689.28    295.34 o 
 -18   2   8     3529.92     3259.81    153.82 o 
 -16   2   8     3704.27     3460.43    143.88 o 
 -14   2   8     6625.32     6449.81    142.42 o 
 -12   2   8    12827.74    12537.69    189.97 o 
 -10   2   8    20585.06    20626.79    200.55 o 
  -8   2   8    10353.15    10668.51    140.28 o 
  -6   2   8    11173.57    10520.68    137.55 o 
  -4   2   8     3372.98     3112.67     85.35 o 
  -2   2   8    27468.35    26565.11    265.75 o 
   0   2   8    13072.86    13233.32    123.31 o 
   2   2   8    13991.61    14981.14    138.70 o 
   4   2   8    16987.90    17187.77    183.31 o 
   6   2   8     9875.12     9529.71    138.94 o 
   8   2   8     8984.83     8741.84    129.18 o 
  10   2   8    10811.22    11372.84    169.18 o 
  12   2   8    13816.40    14340.62    207.57 o 
  14   2   8     1659.44     1809.72    123.86 o 
  16   2   8     3284.40     3378.03    187.89 o 
  18   2   8     7320.87     7257.65    248.00 o 
 -21   3   8      917.27      953.81    123.99 o 
 -19   3   8      335.49      374.51     79.29 o 
 -17   3   8      190.56      226.97     62.04 o 
 -15   3   8      282.57      315.67     54.11 o 
 -13   3   8     3987.07     4032.74    116.59 o 
 -11   3   8     3747.54     4016.34    131.55 o 
  -9   3   8     1368.64     1316.08     52.64 o 
  -7   3   8     1033.83     1500.81     39.47 o 
  -5   3   8     1217.43     1182.96     58.09 o 
  -3   3   8     3033.31     3369.00     68.23 o 
  -1   3   8      455.19      269.38     40.05 o 
   1   3   8     1958.91     1951.91     42.47 o 
   3   3   8     1111.62     1410.95     50.29 o 
   5   3   8     1095.19     1012.92     50.17 o 
   7   3   8      592.36      729.81     59.26 o 
   9   3   8      981.86     1064.29     88.72 o 
  11   3   8      654.15      673.10     56.08 o 
  13   3   8      304.00      317.10     57.93 o 
  15   3   8     1549.40     1481.56    112.98 o 
  17   3   8      344.18      386.13     93.13 o 
  19   3   8      407.70      191.31    205.38 o 
 -20   4   8      284.69      374.61     79.69 o 
 -18   4   8      637.53      502.09     69.88 o 
 -16   4   8      569.46      608.42     67.83 o 
 -14   4   8     4809.55     4553.25    124.98 o 
 -12   4   8     2521.65     2371.71    109.88 o 
 -10   4   8     1685.70     1747.66     85.51 o 
  -8   4   8     8400.15     8138.26    126.10 o 
  -6   4   8     3831.99     3621.71     80.31 o 
  -4   4   8      637.31      752.62     43.28 o 
  -2   4   8     6875.45     6486.64    111.68 o 
   0   4   8     7125.49     6731.47    164.19 o 
   2   4   8     6212.77     6527.27    100.15 o 
   4   4   8      542.31      450.31     43.18 o 
   6   4   8     2464.10     2222.11     90.80 o 
   8   4   8     1085.05      996.45     70.15 o 
  10   4   8     2467.13     2261.72    110.67 o 
  12   4   8     2492.48     2614.11    126.35 o 
  14   4   8     1659.12     1954.65    137.46 o 
  16   4   8      744.32      818.83    124.98 o 
  18   4   8      191.33      130.87    110.42 o 
 -19   5   8     2106.06     2168.54    127.39 o 
 -17   5   8     7404.93     7659.68    243.75 o 
 -15   5   8     9331.37     9721.40    226.44 o 
 -13   5   8    14502.49    13888.43    255.37 o 
 -11   5   8    12915.50    12230.08    234.32 o 
  -9   5   8    14104.32    13833.61    213.30 o 
  -7   5   8    13279.13    12421.88    244.85 o 
  -5   5   8    25858.37    25692.89    274.07 o 
  -3   5   8    19420.64    20176.63    223.22 o 
  -1   5   8    16707.02    16778.24    177.94 o 
   1   5   8    24897.86    24335.03    251.10 o 
   3   5   8    16518.66    15777.96    185.22 o 
   5   5   8    19080.84    19396.10    258.54 o 
   7   5   8    13364.78    13687.68    215.78 o 
   9   5   8    12863.77    13340.09    233.24 o 
  11   5   8     3426.15     3866.99    151.50 o 
  13   5   8    11139.61    10859.45    233.69 o 
  15   5   8    12042.93    11869.72    369.38 o 
  17   5   8     6540.95     6617.59    277.95 o 
 -20   6   8     9944.37    10074.16    456.64 o 
 -18   6   8    13991.27    14146.09    696.38 o 
 -16   6   8    16935.97    17127.48    361.02 o 
 -14   6   8    15860.12    15866.59    324.15 o 
 -12   6   8    12993.43    13076.15    275.30 o 
 -10   6   8    23883.54    23215.85    364.99 o 
  -8   6   8    27759.88    27881.60    338.13 o 
  -6   6   8    39011.63    39488.22    445.89 o 
  -4   6   8    23884.63    23111.53    283.80 o 
  -2   6   8    50256.44    50574.95    394.00 o 
   0   6   8    37034.83    38093.94    363.06 o 
   2   6   8    29576.40    29750.06    301.77 o 
   4   6   8    28384.22    27999.10    334.96 o 
   6   6   8    24986.52    24781.09    375.68 o 
   8   6   8    16033.46    16927.64    304.02 o 
  10   6   8    16495.88    16362.95    278.23 o 
  12   6   8    22678.14    21946.42    388.38 o 
  14   6   8    11328.77    11485.18    370.34 o 
  16   6   8    13018.00    12805.59    394.10 o 
 -19   7   8     6986.35     6639.44    621.76 o 
 -17   7   8    11714.71    11808.42    639.75 o 
 -15   7   8    14382.23    14025.03    321.16 o 
 -13   7   8    18513.72    19159.85    409.32 o 
 -11   7   8     9851.30     9929.85    237.26 o 
  -9   7   8    20367.48    20238.49    337.82 o 
  -7   7   8    33504.22    32557.76    389.21 o 
  -5   7   8    43388.42    43514.45    465.42 o 
  -3   7   8    40557.84    40700.99    473.30 o 
  -1   7   8    21012.99    21253.95    232.20 o 
   1   7   8    39931.47    38452.38    410.62 o 
   3   7   8    19793.30    20123.02    303.22 o 
   5   7   8    17378.26    17443.33    343.96 o 
   7   7   8    21238.06    21855.53    413.08 o 
   9   7   8    29038.16    27570.26    499.58 o 
  11   7   8    12941.98    12696.58    287.63 o 
  13   7   8    12438.62    12088.16    345.57 o 
  15   7   8    15508.32    15808.20    426.59 o 
 -18   8   8     4938.11     4486.08    371.37 o 
 -16   8   8     7364.00     7275.86    284.17 o 
 -14   8   8     7642.89     7659.85    237.78 o 
 -12   8   8     4282.43     4848.78    231.46 o 
 -10   8   8    10249.94    10020.21    241.04 o 
  -8   8   8    13406.38    13943.01    276.40 o 
  -6   8   8    31793.13    32383.88    448.22 o 
  -4   8   8    19978.21    20409.24    282.75 o 
  -2   8   8    22130.97    21722.53    247.23 o 
   0   8   8     8757.70     9233.33    170.91 o 
   2   8   8     4140.63     4428.59    137.07 o 
   4   8   8    14216.19    14442.22    315.12 o 
   6   8   8    18327.04    18101.90    796.91 o 
   8   8   8    16188.58    15852.80    363.40 o 
  10   8   8     7168.62     6594.75    209.35 o 
  12   8   8    10271.16    10608.04    278.66 o 
  14   8   8     3863.10     3685.08    209.00 o 
 -15   9   8     1914.61     2120.12    187.33 o 
 -13   9   8     2408.53     2351.21    158.87 o 
 -11   9   8      437.74      309.97     77.13 o 
  -9   9   8     3135.98     3165.93    185.32 o 
  -7   9   8     8599.64     8879.34    223.55 o 
  -5   9   8     6084.93     5874.60    173.48 o 
  -3   9   8     4495.07     4629.85    118.95 o 
  -1   9   8     1977.79     2009.16     86.21 o 
   1   9   8     3759.24     3787.55    136.52 o 
   3   9   8     1420.50     1321.99    118.59 o 
   5   9   8     5850.32     5346.02    201.58 o 
   7   9   8     4365.23     4351.10    211.51 o 
   9   9   8     2559.43     2922.69    195.24 o 
  11   9   8     1145.61     1060.52    117.14 o 
  13   9   8      867.28      905.73    118.12 o 
 -14  10   8        0.57       41.02    101.18 o 
 -12  10   8        7.67       56.77     67.99 o 
 -10  10   8      131.20      154.66     72.36 o 
  -8  10   8      396.49      488.56     81.33 o 
  -6  10   8      304.04      368.98     71.39 o 
  -4  10   8       41.73       75.89     49.13 o 
  -2  10   8       66.98       52.65     37.85 o 
   0  10   8       35.47       29.59     42.80 o 
   2  10   8      811.76      692.09     96.42 o 
   4  10   8      226.34      217.12     77.00 o 
   6  10   8      430.53      413.70     89.91 o 
   8  10   8       15.46       66.58     77.87 o 
  10  10   8      311.71      441.70     90.38 o 
  12  10   8       11.87        8.15     88.78 o 
 -13  11   8      696.00      952.35    448.73 o 
 -11  11   8     6358.40     6330.20    268.73 o 
  -9  11   8     6307.45     6259.00    216.75 o 
  -7  11   8     1828.45     1846.26    232.88 o 
  -5  11   8     1688.43     1965.94    147.41 o 
  -3  11   8     5968.52     6066.59    190.74 o 
  -1  11   8     3980.98     4423.11    314.87 o 
   1  11   8     4297.87     4136.85    175.75 o 
   3  11   8     3099.98     3315.04    197.93 o 
   5  11   8      459.47      580.00    105.82 o 
   7  11   8     1213.84     1237.89    249.99 o 
   9  11   8     3620.05     3180.68    218.07 o 
 -10  12   8     7210.19     7523.03    361.01 o 
  -8  12   8     5218.60     5056.14    229.37 o 
  -6  12   8    10104.52    10491.18    274.39 o 
  -4  12   8    12677.55    12833.91    265.68 o 
  -2  12   8    14328.23    14905.74    679.43 o 
   0  12   8    12984.10    13262.27    366.11 o 
   2  12   8     7943.38     7542.41    236.77 o 
   4  12   8     6869.18     7743.63    277.20 o 
   6  12   8     4727.51     4912.97    252.18 o 
   8  12   8     5272.38     5444.11    279.78 o 
  -7  13   8    12254.46    11734.58    607.69 o 
  -5  13   8    11900.58    11910.42    400.85 o 
  -3  13   8    13020.07    13173.98    596.56 o 
  -1  13   8    12946.04    13569.35    550.94 o 
   1  13   8    14791.04    14688.64    408.01 o 
   3  13   8     9277.21     9241.06    326.48 o 
 -21   1   9     1863.40     1970.86    161.26 o 
 -19   1   9     1067.78     1305.06    110.07 o 
 -17   1   9     1128.25     1177.55     86.29 o 
 -15   1   9     2915.12     3164.35    118.32 o 
 -13   1   9      765.63      751.23     62.88 o 
 -11   1   9     1229.82     1276.28     76.33 o 
  -9   1   9     4548.58     4919.16    141.54 o 
  -7   1   9     3234.35     2649.95     70.46 o 
  -5   1   9     5124.05     4755.94    104.77 o 
  -3   1   9    14356.67    15631.56    295.62 o 
  -1   1   9    17627.58    17804.09    228.79 o 
   1   1   9     5096.94     5044.48     75.52 o 
   3   1   9     5934.04     5327.92     79.37 o 
   5   1   9     6744.34     6505.35    111.12 o 
   7   1   9     6571.11     6645.46    108.24 o 
   9   1   9     2779.90     2657.18     90.78 o 
  11   1   9     1890.86     1989.10     90.02 o 
  13   1   9     4584.97     4855.35    126.95 o 
  15   1   9     3799.22     3732.19    198.18 o 
  17   1   9      905.84      850.70    115.47 o 
 -20   2   9     8188.48     7973.41    222.61 o 
 -18   2   9    10492.44    10197.71    295.48 o 
 -16   2   9     3783.93     4044.78    150.52 o 
 -14   2   9     2077.80     2291.08    101.65 o 
 -12   2   9    15018.33    15322.22    216.16 o 
 -10   2   9    24364.27    24584.39    276.43 o 
  -8   2   9    34323.58    32816.70    323.18 o 
  -6   2   9    14968.66    14648.94    192.74 o 
  -4   2   9    12783.41    12152.08    177.78 o 
  -2   2   9    20244.25    18982.93    242.04 o 
   0   2   9    64137.12    66154.41    500.87 o 
   2   2   9    56398.68    58867.55    420.49 o 
   4   2   9    36335.79    36756.38    324.55 o 
   6   2   9    16155.42    15027.53    199.98 o 
   8   2   9     6533.65     6429.12    120.23 o 
  10   2   9    11892.42    11587.92    174.07 o 
  12   2   9    17030.77    16396.16    229.88 o 
  14   2   9    10570.64    10971.65    238.32 o 
  16   2   9     6604.94     6936.61    304.56 o 
  18   2   9     6306.29     6119.40    275.73 o 
 -21   3   9     9973.96     9836.74    250.74 o 
 -19   3   9    10772.97    10902.21    251.20 o 
 -17   3   9     8162.37     8341.58    206.66 o 
 -15   3   9    23257.78    23001.35    341.46 o 
 -13   3   9    28418.22    28691.21    307.24 o 
 -11   3   9    35102.54    35529.34    340.62 o 
  -9   3   9    24749.51    24866.60    226.61 o 
  -7   3   9    34333.67    34524.81    292.69 o 
  -5   3   9    43758.46    42758.03    379.61 o 
  -3   3   9    45974.70    45694.66    393.28 o 
  -1   3   9    60704.49    61761.66    506.01 o 
   1   3   9    72025.77    74495.47    554.96 o 
   3   3   9    75210.25    76195.65    579.67 o 
   5   3   9    20060.11    19595.17    227.88 o 
   7   3   9    23686.87    23682.88    302.94 o 
   9   3   9    26702.55    26712.62    348.73 o 
  11   3   9    24178.33    24593.11    285.33 o 
  13   3   9    13244.69    13517.11    236.47 o 
  15   3   9    14542.42    14405.85    286.21 o 
  17   3   9    13274.82    14043.13    339.91 o 
 -20   4   9     6300.56     6230.36    201.29 o 
 -18   4   9    17277.74    17279.02    329.09 o 
 -16   4   9    20367.61    20519.54    411.25 o 
 -14   4   9    16604.62    16670.88    242.07 o 
 -12   4   9    22927.95    22636.97    247.09 o 
 -10   4   9    41029.61    40692.19    410.78 o 
  -8   4   9    42799.18    42768.98    396.26 o 
  -6   4   9    17053.37    16630.78    232.97 o 
  -4   4   9    52574.92    50831.36    441.30 o 
  -2   4   9    45225.68    47846.21    404.02 o 
   0   4   9    67438.09    68329.39    558.62 o 
   2   4   9    37127.14    36497.60    381.23 o 
   4   4   9    39440.08    40119.19    422.03 o 
   6   4   9    24137.77    24319.37    270.20 o 
   8   4   9    11854.80    11402.72    200.88 o 
  10   4   9    17377.75    17951.74    279.01 o 
  12   4   9    23863.54    23529.20    346.44 o 
  14   4   9    26628.76    26257.05    532.36 o 
  16   4   9     8349.64     8210.19    402.99 o 
  18   4   9     8337.58     8171.47    317.07 o 
 -19   5   9    12659.03    12455.33   1111.51 o 
 -17   5   9     7191.52     7195.66    274.51 o 
 -15   5   9     6423.85     6539.19    218.41 o 
 -13   5   9     6057.00     6050.33    167.01 o 
 -11   5   9    18782.37    18634.23    322.26 o 
  -9   5   9    14959.74    14376.41    240.83 o 
  -7   5   9    31502.35    30795.42    313.43 o 
  -5   5   9    12894.85    13524.22    199.63 o 
  -3   5   9    14820.63    14576.73    182.64 o 
  -1   5   9    37693.24    37017.26    323.91 o 
   1   5   9    20716.19    22333.67    239.92 o 
   3   5   9    15362.51    15575.76    204.87 o 
   5   5   9     5372.32     4909.35    121.04 o 
   7   5   9    15486.77    15880.73    242.49 o 
   9   5   9     5430.78     5608.88    174.05 o 
  11   5   9    12185.15    12038.38    235.17 o 
  13   5   9     9819.14     9114.82    290.71 o 
  15   5   9     9377.33     9223.48    309.21 o 
  17   5   9     7635.14     7796.38    306.68 o 
 -18   6   9      785.72      898.99    140.12 o 
 -16   6   9      732.08      923.10    132.79 o 
 -14   6   9     1812.82     2033.44    138.85 o 
 -12   6   9      917.57     1006.84     96.18 o 
 -10   6   9     4233.33     4321.55    149.07 o 
  -8   6   9     4268.04     4294.11    134.75 o 
  -6   6   9       74.22      111.05     35.00 o 
  -4   6   9     6053.40     6210.39    122.67 o 
  -2   6   9     2902.10     2941.08     69.42 o 
   0   6   9     4711.59     4725.93    100.37 o 
   2   6   9     1511.90     1584.76     65.34 o 
   4   6   9     3179.24     3394.31    105.80 o 
   6   6   9      437.46      593.60     57.89 o 
   8   6   9      986.86      922.40     89.32 o 
  10   6   9     5802.73     5483.13    219.99 o 
  12   6   9     1416.30     1174.49    111.53 o 
  14   6   9      899.05     1024.38    139.07 o 
  16   6   9       73.27      165.12    103.19 o 
 -17   7   9      610.57      623.90    127.11 o 
 -15   7   9      537.25      576.48     97.51 o 
 -13   7   9      201.48      169.33     66.25 o 
 -11   7   9       30.80       30.98     52.74 o 
  -9   7   9     3511.95     3269.99    144.21 o 
  -7   7   9     1559.01     1465.68     84.24 o 
  -5   7   9      762.02     1070.08     72.88 o 
  -3   7   9     2137.90     2347.50     97.26 o 
  -1   7   9     3210.31     3088.23     89.68 o 
   1   7   9      399.98      451.41     43.79 o 
   3   7   9       23.50       67.80     36.20 o 
   5   7   9     1032.23      972.78     85.35 o 
   7   7   9       26.33      143.21     63.88 o 
   9   7   9      411.62      425.91     99.21 o 
  11   7   9      610.50      648.63     89.35 o 
  13   7   9     1016.48     1156.76    118.25 o 
  15   7   9     1013.17      944.64    142.68 o 
 -16   8   9     4629.00     5016.36    274.47 o 
 -14   8   9     5739.71     5656.50    207.12 o 
 -12   8   9     7473.33     7029.76    416.39 o 
 -10   8   9     4064.65     4091.39    172.96 o 
  -8   8   9     6754.02     6620.98    187.84 o 
  -6   8   9    18621.48    18430.00    313.66 o 
  -4   8   9    21710.15    21542.90    296.18 o 
  -2   8   9     6580.31     6572.20    124.63 o 
   0   8   9     6680.04     7106.34    149.85 o 
   2   8   9    12633.90    12248.43    289.13 o 
   4   8   9     6903.02     7215.42    234.54 o 
   6   8   9     3858.82     3780.55    183.73 o 
   8   8   9     6522.24     6519.56    241.61 o 
  10   8   9     5594.96     5595.06    194.98 o 
  12   8   9     4374.27     4879.12    213.21 o 
  14   8   9     4673.42     4567.74    227.16 o 
 -15   9   9     7490.90     7656.19    292.13 o 
 -13   9   9    12279.31    12169.31    301.53 o 
 -11   9   9    14799.12    15166.60    322.56 o 
  -9   9   9    12820.06    13105.36    284.49 o 
  -7   9   9    25694.76    25778.45    408.07 o 
  -5   9   9    19017.95    19680.23    333.39 o 
  -3   9   9    10449.53    10631.86    182.49 o 
  -1   9   9    16524.86    16142.98    234.70 o 
   1   9   9    22717.32    23459.55    363.44 o 
   3   9   9    30459.66    30141.24    512.95 o 
   5   9   9    17581.39    17070.99    373.12 o 
   7   9   9    12696.87    12519.32    324.17 o 
   9   9   9     6149.79     6536.87    270.88 o 
  11   9   9     8227.31     7717.65    330.14 o 
  13   9   9     6564.10     6587.01    285.35 o 
 -14  10   9     8558.83     8991.24    498.59 o 
 -12  10   9    11258.91    11411.67    297.14 o 
 -10  10   9    17464.65    17503.20    655.87 o 
  -8  10   9    16012.04    16442.57    330.29 o 
  -6  10   9     4645.16     4540.97    174.02 o 
  -4  10   9    15290.71    15155.97    263.03 o 
  -2  10   9    21425.79    22000.54    289.60 o 
   0  10   9    31092.97    30494.75    557.67 o 
   2  10   9    19679.43    19479.74    427.06 o 
   4  10   9    20387.10    21102.58    433.56 o 
   6  10   9    12629.79    12629.37    648.50 o 
   8  10   9     9014.03     9087.30    296.46 o 
  10  10   9     9356.60     8440.38    257.77 o 
 -11  11   9     5877.57     6214.15    263.38 o 
  -9  11   9     1254.16     1476.10    131.32 o 
  -7  11   9     8177.45     8609.45    240.82 o 
  -5  11   9    12608.21    12978.78    256.87 o 
  -3  11   9     9422.72     9817.25    243.77 o 
  -1  11   9    12331.32    13193.44    344.84 o 
   1  11   9    15653.94    15646.41    325.91 o 
   3  11   9    12266.68    12483.80    331.29 o 
   5  11   9     4134.56     4363.94    225.23 o 
   7  11   9     9274.89     9073.21    456.24 o 
   9  11   9     4440.85     3714.49    302.79 o 
 -10  12   9      879.20      966.14    221.09 o 
  -8  12   9     3794.58     4290.70    214.49 o 
  -6  12   9     3256.92     3100.26    159.08 o 
  -4  12   9     4590.92     4972.47    193.58 o 
  -2  12   9     3358.42     3597.72    271.97 o 
   0  12   9     3407.53     3299.57    212.11 o 
   2  12   9     2782.20     2689.19    175.11 o 
   4  12   9     5669.61     5444.04    325.13 o 
   6  12   9     1265.55     1402.90    343.23 o 
  -5  13   9     1109.61     1187.24    278.52 o 
  -3  13   9      388.34      472.65    199.75 o 
  -1  13   9       32.19      120.98    180.06 o 
   1  13   9      218.71      124.38    229.29 o 
 -20   0  10    15834.53    16682.49    520.50 o 
 -18   0  10    22743.62    23042.29    545.27 o 
 -16   0  10    35091.14    35165.29    581.74 o 
 -14   0  10     5328.78     5416.37    191.54 o 
 -12   0  10     1330.50     1458.26    109.41 o 
 -10   0  10    26888.80    25955.26    412.03 o 
  -8   0  10    55754.91    55247.16    892.12 o 
  -6   0  10   111737.70   114029.11   1264.11 o 
  -4   0  10    36782.38    36876.50    554.26 o 
  -2   0  10    30090.12    28965.79    516.95 o 
   0   0  10     7013.43     5533.94    185.93 o 
   2   0  10    49088.64    49480.21    607.57 o 
   4   0  10    45942.16    47173.54    611.17 o 
   6   0  10    53448.09    53647.73    577.99 o 
   8   0  10    50990.70    50638.38    604.80 o 
  10   0  10    13383.25    13372.81    465.36 o 
  12   0  10    15479.91    15495.20    337.29 o 
  14   0  10    15385.80    15160.21    351.99 o 
  16   0  10    14531.63    13808.03    661.14 o 
  18   0  10     4502.89     5365.10    514.85 o 
 -21   1  10     7852.56     8028.43    265.23 o 
 -19   1  10    12830.55    12983.90    273.75 o 
 -17   1  10    18399.93    18413.52    279.95 o 
 -15   1  10     8561.97     8830.46    176.79 o 
 -13   1  10    16382.57    16318.74    239.09 o 
 -11   1  10     8176.05     8581.33    153.37 o 
  -9   1  10    31864.95    32624.58    335.41 o 
  -7   1  10    28561.23    28151.81    310.15 o 
  -5   1  10    35586.23    34535.92    344.12 o 
  -3   1  10    32296.90    31452.60    459.27 o 
  -1   1  10    40200.66    41562.84    452.03 o 
   1   1  10    35668.82    35970.50    396.05 o 
   3   1  10    15498.56    15426.84    161.35 o 
   5   1  10    53467.06    53346.84    452.95 o 
   7   1  10    24141.45    23772.17    237.23 o 
   9   1  10    23592.41    23835.83    296.10 o 
  11   1  10    14392.00    15154.61    218.47 o 
  13   1  10    11525.95    11628.67    198.44 o 
  15   1  10     6750.76     7014.23    198.41 o 
  17   1  10     8513.33     8885.33    306.44 o 
 -20   2  10     2970.97     3086.00    161.81 o 
 -18   2  10     4136.55     4082.58    167.50 o 
 -16   2  10    12997.98    12924.98    279.90 o 
 -14   2  10     9363.10     9503.39    256.88 o 
 -12   2  10     4497.32     4986.92    120.31 o 
 -10   2  10     7775.51     8105.24    141.82 o 
  -8   2  10    15456.09    15074.77    211.49 o 
  -6   2  10    14671.67    14215.37    165.55 o 
  -4   2  10     2715.44     2403.86     72.14 o 
  -2   2  10    22184.24    22256.99    279.74 o 
   0   2  10    23376.83    24999.14    258.21 o 
   2   2  10    29226.37    29746.79    243.69 o 
   4   2  10    14683.58    13965.16    172.91 o 
   6   2  10    13300.56    13928.49    232.05 o 
   8   2  10     7189.83     7438.22    132.75 o 
  10   2  10     3390.95     3621.75    130.78 o 
  12   2  10     4559.38     4431.46    123.88 o 
  14   2  10     4464.29     4723.68    252.64 o 
  16   2  10     6675.96     6734.40    233.04 o 
  18   2  10     3447.13     3772.91    248.16 o 
 -21   3  10      478.27      486.61     87.39 o 
 -19   3  10       29.79       50.01     59.57 o 
 -17   3  10     3427.93     3392.80    147.79 o 
 -15   3  10     3331.64     3427.58    200.40 o 
 -13   3  10       14.69      108.99     37.81 o 
 -11   3  10      316.76      379.96     44.61 o 
  -9   3  10     4309.05     4248.67     83.15 o 
  -7   3  10     1463.65     1493.53     40.90 o 
  -5   3  10     2531.47     2765.24     72.98 o 
  -3   3  10     1991.99     1988.87     55.54 o 
  -1   3  10     3315.58     3196.91     63.78 o 
   1   3  10     3640.76     3963.36     63.60 o 
   3   3  10     5275.86     5852.14    104.13 o 
   5   3  10     1646.35     1844.89     73.70 o 
   7   3  10      200.87      165.99     43.10 o 
   9   3  10      100.67      128.73     37.31 o 
  11   3  10       71.66       62.15     44.63 o 
  13   3  10     1518.24     1372.25     93.21 o 
  15   3  10      472.75      428.79     97.71 o 
  17   3  10      209.28      193.27     91.86 o 
 -20   4  10      847.32      870.12     97.71 o 
 -18   4  10      807.56      864.20     88.87 o 
 -16   4  10     4167.04     4078.14    145.23 o 
 -14   4  10     3615.86     3631.67    184.74 o 
 -12   4  10      171.25      236.36     45.03 o 
 -10   4  10      647.19      751.19     58.85 o 
  -8   4  10      108.69      187.33     31.50 o 
  -6   4  10     2995.79     2853.13     78.84 o 
  -4   4  10     5605.00     5887.94    103.77 o 
  -2   4  10     2027.17     1895.42     57.25 o 
   0   4  10       98.99      123.06     27.52 o 
   2   4  10     4909.67     4995.66    110.26 o 
   4   4  10     8729.38     8388.80    127.35 o 
   6   4  10     2170.30     2167.46     80.53 o 
   8   4  10     2875.69     2914.11    115.38 o 
  10   4  10      500.89      564.37     64.93 o 
  12   4  10      375.21      505.07     87.33 o 
  14   4  10      370.11      338.90     97.41 o 
  16   4  10     1806.35     1766.02    177.24 o 
 -19   5  10     6530.74     6624.50    285.93 o 
 -17   5  10     9603.66     9361.90    238.39 o 
 -15   5  10     6799.62     6614.96    207.84 o 
 -13   5  10    18135.62    17535.98    293.42 o 
 -11   5  10     8655.69     8823.63    190.30 o 
  -9   5  10     7197.01     7390.99    163.48 o 
  -7   5  10    10761.24    10651.40    160.21 o 
  -5   5  10    20447.05    21157.16    240.92 o 
  -3   5  10    23440.35    22857.99    226.35 o 
  -1   5  10    20627.06    19684.62    207.38 o 
   1   5  10    26661.50    28220.67    312.20 o 
   3   5  10    19112.93    18814.64    254.53 o 
   5   5  10    27632.64    27403.52    348.14 o 
   7   5  10     9765.90     9897.24    188.76 o 
   9   5  10     5647.62     5676.50    178.06 o 
  11   5  10     5080.67     5109.87    156.89 o 
  13   5  10     7953.88     7859.07    357.07 o 
  15   5  10     6618.52     6294.97    264.13 o 
 -18   6  10     8781.94     8387.25    309.75 o 
 -16   6  10     9267.03     9345.84    265.91 o 
 -14   6  10    14226.08    14725.69    366.69 o 
 -12   6  10    20467.60    20249.14    354.98 o 
 -10   6  10    23063.46    22709.52    362.55 o 
  -8   6  10    20992.66    20927.04    339.41 o 
  -6   6  10    43103.01    43237.86    415.59 o 
  -4   6  10    41803.10    41166.26    440.99 o 
  -2   6  10    48690.71    49681.54    392.70 o 
   0   6  10    26712.09    26781.26    298.28 o 
   2   6  10    40287.38    39050.02    428.58 o 
   4   6  10    30065.56    30623.27    368.84 o 
   6   6  10    27173.21    27327.92    350.82 o 
   8   6  10    22729.05    22966.43    377.17 o 
  10   6  10    14184.78    13777.14    259.57 o 
  12   6  10     8994.08     9223.50    251.67 o 
  14   6  10    10283.78    10422.22    330.64 o 
  16   6  10    16108.10    15697.54    429.81 o 
 -17   7  10    11980.77    11492.52    358.16 o 
 -15   7  10    10923.11    10099.59    314.14 o 
 -13   7  10    12185.14    12149.03    282.89 o 
 -11   7  10    11302.47    11806.29    287.91 o 
  -9   7  10    22103.11    22138.63    359.89 o 
  -7   7  10    28857.46    28316.57    450.42 o 
  -5   7  10    62513.37    63297.62    629.37 o 
  -3   7  10    40108.79    40806.61    401.21 o 
  -1   7  10    17387.82    17273.49    209.12 o 
   1   7  10    16762.41    17438.12    254.87 o 
   3   7  10    26941.88    27079.24    344.91 o 
   5   7  10    38634.07    36933.61    497.95 o 
   7   7  10    26952.07    26258.61    551.04 o 
   9   7  10    22032.97    22251.24    445.64 o 
  11   7  10     8604.16     8583.74    239.56 o 
  13   7  10     8649.85     8612.16    504.53 o 
  15   7  10     6052.82     5554.88    368.99 o 
 -16   8  10     5397.29     5600.11    275.35 o 
 -14   8  10     6141.97     5898.38    212.29 o 
 -12   8  10     7167.32     7125.96    218.04 o 
 -10   8  10     4753.75     4850.04    175.92 o 
  -8   8  10    14777.02    14768.82    407.71 o 
  -6   8  10    21765.54    21604.98    347.29 o 
  -4   8  10     8980.55     9192.57    162.81 o 
  -2   8  10    10376.36    10678.56    163.27 o 
   0   8  10     9312.42     8797.66    179.61 o 
   2   8  10    16083.33    16623.71    287.13 o 
   4   8  10    14266.26    13952.86    313.15 o 
   6   8  10    19235.21    18774.31    387.20 o 
   8   8  10     8650.54     8703.54    269.48 o 
  10   8  10     6955.24     6710.75    217.24 o 
  12   8  10     5633.89     5722.60    267.57 o 
  14   8  10     4469.45     4480.54    333.18 o 
 -15   9  10     1559.41     1425.61    163.27 o 
 -13   9  10     2518.32     2248.59    156.42 o 
 -11   9  10     2484.22     2419.02    155.88 o 
  -9   9  10     1513.84     1392.50    112.65 o 
  -7   9  10      223.22      155.56     57.32 o 
  -5   9  10     2199.03     2275.04    127.58 o 
  -3   9  10     6282.77     6257.81    162.60 o 
  -1   9  10     3035.73     3035.10    125.41 o 
   1   9  10      347.73      389.20     76.18 o 
   3   9  10     2328.52     2367.63    201.91 o 
   5   9  10     4219.39     4517.33    275.71 o 
   7   9  10     2380.89     2278.90    524.69 o 
   9   9  10     3790.92     3752.62    283.96 o 
  11   9  10     1303.69     1288.35    152.19 o 
 -14  10  10        1.28       28.67     86.02 o 
 -12  10  10       84.31       80.74     72.32 o 
 -10  10  10      644.37      609.41    107.61 o 
  -8  10  10      575.84      643.38     90.58 o 
  -6  10  10      164.49      158.06     65.16 o 
  -4  10  10        7.15       67.52     54.71 o 
  -2  10  10      738.31      772.67     95.83 o 
   0  10  10      159.43      178.68     82.55 o 
   2  10  10        1.81      -38.96     78.56 o 
   4  10  10      619.72      725.08    134.88 o 
   6  10  10        2.54       64.13     87.26 o 
   8  10  10       51.49       64.16    106.93 o 
  10  10  10      353.75      474.70    144.14 o 
 -11  11  10     1277.68     1163.69    185.93 o 
  -9  11  10     1134.42     1124.43    141.81 o 
  -7  11  10     2441.39     2320.40    204.09 o 
  -5  11  10     4039.61     3855.03    262.43 o 
  -3  11  10     3027.43     3175.96    523.29 o 
  -1  11  10     2546.94     2916.38    194.83 o 
   1  11  10     2886.17     2815.55    197.10 o 
   3  11  10     2794.94     3177.32    262.35 o 
   5  11  10     3486.78     3901.56    295.69 o 
   7  11  10     6384.75     6337.81    334.19 o 
  -8  12  10     5913.23     6152.92    271.27 o 
  -6  12  10     7989.55     9022.16    617.54 o 
  -4  12  10     6500.36     6900.92    322.44 o 
  -2  12  10     5966.37     6836.50    495.15 o 
   0  12  10     8255.44     8273.66    533.13 o 
   2  12  10    10473.93    10115.73    330.40 o 
   4  12  10     7351.07     7323.19    349.90 o 
 -21   1  11     2169.35     2730.56    182.62 o 
 -19   1  11     2182.25     2137.66    134.15 o 
 -17   1  11     5826.59     5877.70    242.70 o 
 -15   1  11     2854.95     2813.01    152.29 o 
 -13   1  11     1299.28     1266.81     78.09 o 
 -11   1  11    17805.97    17511.54    233.69 o 
  -9   1  11    14917.90    14664.31    279.11 o 
  -7   1  11     4527.41     4289.95    111.93 o 
  -5   1  11     1115.03     1160.41     45.72 o 
  -3   1  11     9181.16     8576.06    146.77 o 
  -1   1  11     3138.45     3177.15     81.23 o 
   1   1  11     6774.07     6363.23    339.66 o 
   3   1  11     9170.48     8668.04    177.19 o 
   5   1  11     5352.50     5194.87    111.85 o 
   7   1  11     7415.94     7390.96    146.10 o 
   9   1  11     2451.51     2488.77    106.10 o 
  11   1  11     5728.09     5791.14    136.90 o 
  13   1  11     3071.27     3213.57    125.20 o 
  15   1  11     2076.34     1941.17    177.73 o 
  17   1  11      562.33      549.37    121.64 o 
 -20   2  11     6974.33     6803.82    207.38 o 
 -18   2  11     7270.91     7389.37    201.31 o 
 -16   2  11     8763.08     9185.12    251.85 o 
 -14   2  11    44190.50    44163.89    462.56 o 
 -12   2  11    22944.61    22996.39    283.54 o 
 -10   2  11     7498.46     7230.49    147.19 o 
  -8   2  11    15150.12    14715.40    203.97 o 
  -6   2  11    22358.16    22932.58    234.31 o 
  -4   2  11    23429.15    23710.80    265.28 o 
  -2   2  11    27734.13    26755.16    326.86 o 
   0   2  11    49890.33    49256.68    483.10 o 
   2   2  11     9983.49     9847.06    135.09 o 
   4   2  11    25791.73    25199.00    300.07 o 
   6   2  11    17611.57    17687.56    251.41 o 
   8   2  11    22840.30    22760.23    310.90 o 
  10   2  11    14053.87    13907.81    225.64 o 
  12   2  11     8402.56     8501.49    195.45 o 
  14   2  11     7816.50     8215.45    243.13 o 
  16   2  11     6739.88     6974.46    240.82 o 
 -19   3  11     8818.01     8787.74    224.61 o 
 -17   3  11    19494.25    19935.12    326.62 o 
 -15   3  11    29224.16    29205.70    392.47 o 
 -13   3  11    20531.44    21296.46    273.10 o 
 -11   3  11    34146.70    33638.85    354.89 o 
  -9   3  11    10309.85    10688.94    132.19 o 
  -7   3  11    18897.69    19612.58    185.45 o 
  -5   3  11    28015.82    27248.91    298.43 o 
  -3   3  11    64199.14    64277.43    679.91 o 
  -1   3  11    44128.17    43803.62    352.40 o 
   1   3  11    61914.07    60152.20    571.65 o 
   3   3  11    54338.29    55627.62    549.24 o 
   5   3  11    15615.67    15230.41    227.31 o 
   7   3  11    26028.70    25342.21    328.76 o 
   9   3  11    22360.10    21977.64    312.84 o 
  11   3  11    26856.57    27649.32    378.84 o 
  13   3  11     9884.15    10383.05    259.47 o 
  15   3  11    13030.25    12668.15    517.34 o 
  17   3  11     8745.15     8313.44    388.57 o 
 -20   4  11     7923.28     8342.84    214.17 o 
 -18   4  11    15400.45    15972.50    283.15 o 
 -16   4  11    12032.69    11907.37    222.62 o 
 -14   4  11    18810.05    19014.35    268.81 o 
 -12   4  11    11725.18    11963.24    200.71 o 
 -10   4  11    11637.75    11948.27    311.43 o 
  -8   4  11    22868.72    22585.44    256.45 o 
  -6   4  11    26526.34    25427.84    271.62 o 
  -4   4  11    30261.40    30446.85    345.79 o 
  -2   4  11    27511.67    27867.81    324.72 o 
   0   4  11    74416.08    73651.96    778.41 o 
   2   4  11    34294.77    34240.26    438.69 o 
   4   4  11    27989.32    28318.82    327.40 o 
   6   4  11    22740.21    23308.03    313.64 o 
   8   4  11    26095.52    25850.76    344.63 o 
  10   4  11    16903.02    17101.37    321.07 o 
  12   4  11    16128.87    15930.50    373.31 o 
  14   4  11    15997.61    15587.83    402.80 o 
  16   4  11     6119.57     6082.45    325.25 o 
 -19   5  11     1990.97     2158.25    197.99 o 
 -17   5  11     2422.62     2537.33    168.52 o 
 -15   5  11     7513.05     7657.61    203.23 o 
 -13   5  11     7051.90     6581.48    210.34 o 
 -11   5  11    10605.74    10530.25    263.35 o 
  -9   5  11     7279.78     6912.11    152.73 o 
  -7   5  11     7446.95     7470.70    178.24 o 
  -5   5  11     6552.78     6605.35    148.40 o 
  -3   5  11    34054.97    34000.32    380.83 o 
  -1   5  11    29805.29    29221.91    308.43 o 
   1   5  11     5861.74     6035.39    156.51 o 
   3   5  11    12737.70    12926.89    242.73 o 
   5   5  11    17361.84    17342.31    296.81 o 
   7   5  11    14829.39    14569.96    276.68 o 
   9   5  11    12182.32    11432.80    301.44 o 
  11   5  11    15363.02    14472.72    441.42 o 
  13   5  11     5232.77     5049.77    294.42 o 
  15   5  11     2596.63     2520.32    243.64 o 
 -18   6  11      170.79      106.02    112.28 o 
 -16   6  11      682.50      748.77    105.34 o 
 -14   6  11     1207.80     1468.32    123.75 o 
 -12   6  11     1222.41     1357.17    111.28 o 
 -10   6  11     1463.13     1687.38    112.14 o 
  -8   6  11     3803.36     3627.21    134.84 o 
  -6   6  11     5910.71     5826.19    148.67 o 
  -4   6  11     1872.54     1749.14     88.53 o 
  -2   6  11      688.61      629.18     51.03 o 
   0   6  11     2580.65     2928.62    126.66 o 
   2   6  11     9710.86     9767.25    211.80 o 
   4   6  11     1756.69     2033.10    137.66 o 
   6   6  11     1517.92     1667.93    110.57 o 
   8   6  11     3412.94     3491.82    198.06 o 
  10   6  11     1408.28     1387.41    132.60 o 
  12   6  11      228.62      276.58    115.18 o 
  14   6  11     1730.90     2132.49    228.67 o 
 -17   7  11      168.07      168.56    101.95 o 
 -15   7  11       52.51       52.59     87.31 o 
 -13   7  11       38.15      144.73     63.78 o 
 -11   7  11      312.49      452.16     75.89 o 
  -9   7  11       95.08       55.20     58.47 o 
  -7   7  11       20.77       45.12     45.97 o 
  -5   7  11     2407.01     2555.57    126.24 o 
  -3   7  11     4907.49     4854.91    129.27 o 
  -1   7  11       38.80       59.58     36.55 o 
   1   7  11      122.38      125.54     45.65 o 
   3   7  11      289.78      215.46     54.41 o 
   5   7  11     2627.51     2373.80    159.79 o 
   7   7  11     3358.43     3345.22    201.55 o 
   9   7  11     1045.96      955.68    250.39 o 
  11   7  11       57.00      117.56     90.33 o 
  13   7  11       26.15      101.02    106.08 o 
 -16   8  11     1212.97     1200.73    193.95 o 
 -14   8  11     2255.70     2376.43    192.14 o 
 -12   8  11     4265.68     4336.52    238.73 o 
 -10   8  11     3791.28     3434.34    198.22 o 
  -8   8  11     6800.60     6857.29    406.09 o 
  -6   8  11     8405.54     8449.55    206.04 o 
  -4   8  11     6080.84     6019.75    170.66 o 
  -2   8  11     4341.29     4341.67    152.04 o 
   0   8  11    10886.45    11234.91    243.39 o 
   2   8  11    10855.76    10738.17    273.02 o 
   4   8  11     9909.16     9920.74    346.15 o 
   6   8  11     9216.60     9205.49    572.52 o 
   8   8  11     9048.90     8887.10    353.01 o 
  10   8  11     5442.64     5657.29    237.84 o 
  12   8  11     4389.99     4654.14    329.59 o 
 -15   9  11     9841.30     9545.39    409.75 o 
 -13   9  11    12330.92    12478.50    362.25 o 
 -11   9  11    14511.65    15129.45    530.95 o 
  -9   9  11     7229.19     7444.96    255.21 o 
  -7   9  11     4867.98     4810.85    199.37 o 
  -5   9  11    10152.07    10531.33    397.41 o 
  -3   9  11    25148.27    25886.14    471.39 o 
  -1   9  11    25011.05    25255.26    404.94 o 
   1   9  11    15072.23    15141.84    341.44 o 
   3   9  11    18060.28    18103.75    538.76 o 
   5   9  11    15688.96    14703.97    451.47 o 
   7   9  11    12482.48    12932.04    433.67 o 
   9   9  11    13399.55    13871.40    473.45 o 
  11   9  11     9445.65     8202.69    303.56 o 
 -12  10  11    16329.39    16828.73    998.75 o 
 -10  10  11    11237.00    10649.77    326.07 o 
  -8  10  11     6393.95     6634.21    245.42 o 
  -6  10  11     7234.35     7823.70    258.79 o 
  -4  10  11    19739.05    19923.43   1045.17 o 
  -2  10  11    20474.32    20804.48    373.51 o 
   0  10  11    21754.24    21892.26    457.75 o 
   2  10  11    15540.72    15495.21    513.44 o 
   4  10  11    13695.21    13724.60    445.60 o 
   6  10  11    16405.22    15849.83    493.35 o 
   8  10  11    10083.63     9448.10    395.82 o 
  10  10  11     4460.00     4821.17    338.66 o 
 -11  11  11    11179.13    10912.06    432.52 o 
  -9  11  11     8480.83     8784.42    303.06 o 
  -7  11  11     5241.62     5238.42    229.74 o 
  -5  11  11     5266.81     5250.75    378.40 o 
  -3  11  11    13223.09    13471.12    783.52 o 
  -1  11  11    14863.52    14302.49    369.36 o 
   1  11  11     7243.64     7488.68    285.68 o 
   3  11  11     8158.01     8569.63    364.13 o 
   5  11  11     6342.51     7138.07    400.91 o 
   7  11  11     3981.70     4231.66    396.69 o 
  -8  12  11     2857.97     2785.28    262.50 o 
  -6  12  11     3890.35     3828.03    289.04 o 
  -4  12  11     4515.99     4531.24    325.22 o 
  -2  12  11     2316.55     1918.72    320.72 o 
   0  12  11     3329.10     3041.27    272.54 o 
   2  12  11     2406.50     2404.75    197.28 o 
   4  12  11     1416.74     1103.34    196.94 o 
 -20   0  12    14094.77    15561.62   1199.90 o 
 -18   0  12    14294.16    14452.98    385.11 o 
 -16   0  12    13460.03    13438.29    329.32 o 
 -14   0  12    13426.21    13699.14    315.29 o 
 -12   0  12    50714.21    51052.07    709.78 o 
 -10   0  12    54852.55    54023.04    716.56 o 
  -8   0  12    41623.58    42666.29    939.99 o 
  -6   0  12    55865.96    56308.70    836.91 o 
  -4   0  12    41881.18    42366.58   1038.13 o 
  -2   0  12    20793.97    18647.03    590.81 o 
   0   0  12    32119.38    31279.08    838.39 o 
   2   0  12    70451.75    74903.23   1623.32 o 
   4   0  12    36957.47    35206.54    934.04 o 
   6   0  12    54161.69    54669.69    748.05 o 
   8   0  12    37958.62    37902.91    574.33 o 
  10   0  12    22978.71    22631.95    424.57 o 
  12   0  12    12194.77    12534.00    315.64 o 
  14   0  12    10803.33    11638.12    412.16 o 
 -19   1  12    11044.77    11130.51    255.31 o 
 -17   1  12     9173.43     9253.71    196.55 o 
 -15   1  12    20000.68    19779.29    281.93 o 
 -13   1  12    23277.77    23196.81    296.42 o 
 -11   1  12    11311.08    11712.41    206.97 o 
  -9   1  12    32184.64    31323.70    330.85 o 
  -7   1  12    42076.05    40805.94    480.40 o 
  -5   1  12    37453.87    37011.34    388.54 o 
  -3   1  12    16720.54    17105.32    339.47 o 
  -1   1  12    25517.16    25175.68    598.41 o 
   1   1  12    25395.31    23713.16    628.79 o 
   3   1  12    44775.69    44667.41    636.71 o 
   5   1  12    41516.09    41450.93    631.42 o 
   7   1  12    22042.96    22201.50    313.60 o 
   9   1  12    21189.74    22105.43    325.53 o 
  11   1  12    13043.73    12849.28    208.73 o 
  13   1  12    11096.12    11302.10    264.02 o 
  15   1  12     8135.22     7777.17    333.77 o 
 -20   2  12     4020.86     4021.75    192.23 o 
 -18   2  12     4132.39     3988.53    166.23 o 
 -16   2  12    11036.75    10751.90    259.72 o 
 -14   2  12     8251.60     8113.04    167.03 o 
 -12   2  12     3995.30     4024.73    111.17 o 
 -10   2  12      513.94      641.84     53.18 o 
  -8   2  12     3705.39     3823.24    114.33 o 
  -6   2  12    14891.75    14990.00    202.20 o 
  -4   2  12    14203.08    14085.69    188.56 o 
  -2   2  12     8492.48     8407.04    162.02 o 
   0   2  12     3894.28     4084.97    138.98 o 
   2   2  12    23526.85    21927.35    281.28 o 
   4   2  12    12635.33    12643.96    231.49 o 
   6   2  12     6560.49     6720.70    171.61 o 
   8   2  12     3469.65     3404.65    138.39 o 
  10   2  12     7781.78     7819.13    206.27 o 
  12   2  12     6825.53     6749.59    169.63 o 
  14   2  12     4824.89     4718.75    238.49 o 
  16   2  12     6188.03     6550.60    311.41 o 
 -19   3  12      291.69      332.25     72.29 o 
 -17   3  12      219.48      224.95     76.51 o 
 -15   3  12       17.01      105.10     49.00 o 
 -13   3  12      405.97      476.96     53.66 o 
 -11   3  12      186.37      275.12     41.65 o 
  -9   3  12       53.59      125.52     26.22 o 
  -7   3  12     1617.32     1531.82     53.04 o 
  -5   3  12      122.12      112.57     38.75 o 
  -3   3  12      366.89      503.17     54.27 o 
  -1   3  12      883.61      892.32     48.10 o 
   1   3  12     5917.05     6285.79    154.10 o 
   3   3  12      152.97      183.22     35.66 o 
   5   3  12       93.20      148.25     46.06 o 
   7   3  12       18.01       87.29     45.53 o 
   9   3  12      676.79      839.32     85.53 o 
  11   3  12      370.47      244.29     83.18 o 
  13   3  12     2256.02     2351.49    177.17 o 
  15   3  12      444.42      481.26    130.94 o 
 -20   4  12     1144.62     1218.09    196.68 o 
 -18   4  12     3178.92     3218.74    166.42 o 
 -16   4  12     1496.70     1713.13    126.58 o 
 -14   4  12      433.24      436.90     77.97 o 
 -12   4  12     3782.52     3602.53    149.80 o 
 -10   4  12     7800.82     7630.26    216.60 o 
  -8   4  12      916.56      878.71     70.71 o 
  -6   4  12      339.51      502.58     57.03 o 
  -4   4  12     4221.94     4176.20    126.06 o 
  -2   4  12     5704.54     5224.48    140.72 o 
   0   4  12    14404.73    14048.72    245.89 o 
   2   4  12     5136.05     4833.46    141.53 o 
   4   4  12      313.65      291.65     36.80 o 
   6   4  12     1082.36     1185.98     98.27 o 
   8   4  12     2151.64     2224.39    220.09 o 
  10   4  12     2517.44     2578.49    171.34 o 
  12   4  12     1936.53     2241.26    210.69 o 
  14   4  12     2107.61     2422.24    233.74 o 
 -19   5  12     8700.44     9027.63    332.64 o 
 -17   5  12     7039.22     7390.72    451.59 o 
 -15   5  12     6825.34     6897.53    258.70 o 
 -13   5  12     8237.21     8270.23    230.17 o 
 -11   5  12     9036.45     9026.84    195.07 o 
  -9   5  12    12257.57    11684.46    332.98 o 
  -7   5  12     4123.55     4046.15    114.17 o 
  -5   5  12     2824.87     2683.82    191.01 o 
  -3   5  12    18328.28    18645.62    258.26 o 
  -1   5  12    36366.83    36750.41    416.43 o 
   1   5  12    12653.64    12816.87    242.71 o 
   3   5  12     9329.46    10024.63    216.96 o 
   5   5  12    11310.98    10768.53    232.11 o 
   7   5  12    11382.87    10638.19    238.22 o 
   9   5  12    11247.68    10947.78    367.58 o 
  11   5  12    10484.68    10615.50    611.91 o 
  13   5  12     6631.07     6376.59    488.12 o 
  15   5  12     4091.18     3946.49    300.99 o 
 -18   6  12     9950.88     9636.48    416.68 o 
 -16   6  12    13029.12    13584.98    382.36 o 
 -14   6  12    10181.93     9891.75    497.98 o 
 -12   6  12    16139.80    15898.19    443.67 o 
 -10   6  12    15668.84    15680.77    414.01 o 
  -8   6  12    13399.54    13422.25    434.91 o 
  -6   6  12    15196.91    14905.57    343.76 o 
  -4   6  12    14796.87    14745.44    230.92 o 
  -2   6  12    18693.46    18401.71    281.12 o 
   0   6  12    13057.19    13384.03    301.31 o 
   2   6  12    26435.64    27513.05    416.63 o 
   4   6  12    26494.14    26602.00    402.14 o 
   6   6  12    32553.42    32289.21    466.61 o 
   8   6  12    20197.76    20081.32    517.84 o 
  10   6  12    13301.20    13755.05    675.21 o 
  12   6  12     9840.59    10022.71    388.61 o 
  14   6  12    10223.01    10209.95    634.42 o 
 -17   7  12     7511.10     7368.06    370.91 o 
 -15   7  12     5113.03     5629.20    298.49 o 
 -13   7  12    13105.40    13357.28    357.62 o 
 -11   7  12    21070.15    20678.56    671.14 o 
  -9   7  12    30351.03    30158.02    525.70 o 
  -7   7  12    11364.63    11042.11    237.52 o 
  -5   7  12    11593.98    12063.39    351.43 o 
  -3   7  12     6960.70     7108.85    170.26 o 
  -1   7  12    22324.54    21951.38    314.38 o 
   1   7  12    29788.79    30463.66    439.52 o 
   3   7  12    17588.46    18545.56    327.69 o 
   5   7  12    23240.43    22473.29    548.38 o 
   7   7  12    22534.69    21972.70    555.57 o 
   9   7  12    21432.95    21336.69    566.12 o 
  11   7  12    10268.23     9944.42    613.32 o 
  13   7  12    10530.52    10547.74    422.31 o 
 -16   8  12     6913.05     6166.60    391.06 o 
 -14   8  12     3973.78     3632.39    227.56 o 
 -12   8  12     6426.98     6174.10    349.83 o 
 -10   8  12    10636.46    10645.07    333.72 o 
  -8   8  12    15365.52    15528.93    356.40 o 
  -6   8  12    11416.94    11511.58    247.86 o 
  -4   8  12    10264.94    10075.60    227.01 o 
  -2   8  12    21583.76    21253.33    356.91 o 
   0   8  12     3956.44     4220.41    140.06 o 
   2   8  12     9778.62     9707.10    232.79 o 
   4   8  12    15006.96    15150.41    443.29 o 
   6   8  12    16519.72    16740.96    482.27 o 
   8   8  12     9296.36     8518.09    352.90 o 
  10   8  12     8879.61     8664.94    293.36 o 
  12   8  12     4145.44     4123.78    313.28 o 
 -13   9  12     1338.18     1542.37    204.87 o 
 -11   9  12     1866.25     1890.80    169.97 o 
  -9   9  12     5414.67     5938.07    236.25 o 
  -7   9  12     3897.50     3936.95    211.26 o 
  -5   9  12     9000.41     9400.64    344.14 o 
  -3   9  12     3863.89     4559.29    199.47 o 
  -1   9  12     4375.62     4118.68    168.17 o 
   1   9  12     4785.52     4821.02    172.76 o 
   3   9  12     2210.68     2495.14    222.78 o 
   5   9  12     3937.02     3862.21    272.19 o 
   7   9  12     2662.33     2745.84    246.66 o 
   9   9  12     1435.58     1563.57    204.90 o 
 -12  10  12      210.85      484.64    139.73 o 
 -10  10  12      130.52      113.94     89.81 o 
  -8  10  12      206.56      192.68    121.69 o 
  -6  10  12      121.72       63.50     89.20 o 
  -4  10  12       83.56      228.19    100.52 o 
  -2  10  12      540.91      608.40     99.65 o 
   0  10  12      120.98      130.73     77.83 o 
   2  10  12       17.12       25.20     97.06 o 
   4  10  12       80.49       40.58     99.74 o 
   6  10  12        3.37       29.20    195.53 o 
   8  10  12       70.96       31.82    107.32 o 
  -9  11  12     1349.26     1281.82    184.09 o 
  -7  11  12     1772.09     1924.26    423.41 o 
  -5  11  12     3181.27     3179.73    519.07 o 
  -3  11  12     2626.40     2743.53    234.11 o 
  -1  11  12     2594.80     2963.39    201.79 o 
   1  11  12     3745.55     4239.51    242.43 o 
   3  11  12     2529.29     2649.51    277.12 o 
   5  11  12     2422.52     2605.04    250.64 o 
  -6  12  12     8578.27     9236.68    395.64 o 
  -4  12  12     6703.03     7784.60    514.85 o 
  -2  12  12    11085.85    13636.42    689.28 o 
   0  12  12     9026.53     9816.26    413.73 o 
   2  12  12     8947.60     8733.83    656.92 o 
 -19   1  13     1489.05     1468.84    126.56 o 
 -17   1  13     2105.49     2260.84    127.11 o 
 -15   1  13     2919.33     2869.01    157.05 o 
 -13   1  13     8245.40     8077.87    202.92 o 
 -11   1  13    17035.14    17107.65    260.96 o 
  -9   1  13     2235.89     2178.49    115.04 o 
  -7   1  13     1241.42      989.84     89.70 o 
  -5   1  13     2707.15     2594.99    126.34 o 
  -3   1  13     8245.34     8469.36    391.06 o 
  -1   1  13    13728.79    13892.61    440.29 o 
   1   1  13    11548.56    11162.67    458.58 o 
   3   1  13     7687.83     8033.62    485.31 o 
   5   1  13    11170.04    11125.14    277.74 o 
   7   1  13    14615.25    14462.48    329.43 o 
   9   1  13     2911.62     3057.18    214.41 o 
  11   1  13     2911.08     3005.89    168.52 o 
  13   1  13     3767.74     4159.87    475.46 o 
  15   1  13     1440.52     1296.96    247.58 o 
 -20   2  13     5447.77     5327.84    214.26 o 
 -18   2  13     9129.80     9426.98    250.23 o 
 -16   2  13    12421.40    12422.00    242.19 o 
 -14   2  13    16354.17    16589.95    271.39 o 
 -12   2  13    10014.99     9814.55    275.84 o 
 -10   2  13    21784.66    21729.85    331.20 o 
  -8   2  13    26643.04    27348.16    367.20 o 
  -6   2  13    11033.24    11110.38    174.57 o 
  -4   2  13    25829.34    24465.07    329.25 o 
  -2   2  13    19753.89    19931.45    342.80 o 
   0   2  13    22249.47    22853.85    408.77 o 
   2   2  13    36278.10    35822.32    558.12 o 
   4   2  13    51215.99    51023.90    726.40 o 
   6   2  13    12647.89    12584.46    385.33 o 
   8   2  13    11955.90    11995.06    456.50 o 
  10   2  13    23672.81    23981.03    462.12 o 
  12   2  13    11672.57    12194.62    406.17 o 
  14   2  13     8844.95     9081.57    523.29 o 
 -19   3  13    13765.87    13772.24    305.55 o 
 -17   3  13    13970.80    14162.26    295.66 o 
 -15   3  13    19272.64    19055.28    477.54 o 
 -13   3  13    22384.45    22839.91    316.82 o 
 -11   3  13    22037.37    22335.95    298.43 o 
  -9   3  13    12045.46    12166.00    197.18 o 
  -7   3  13    47147.71    46395.32    411.32 o 
  -5   3  13    30413.08    30312.21    398.28 o 
  -3   3  13    21677.55    22044.24    258.39 o 
  -1   3  13    40539.04    39047.45    362.45 o 
   1   3  13    56054.77    56257.86    636.87 o 
   3   3  13    18181.18    18278.46    303.12 o 
   5   3  13    12170.40    12174.98    242.17 o 
   7   3  13    33901.55    33812.33    490.13 o 
   9   3  13    22816.88    22176.89    371.31 o 
  11   3  13    25374.71    24751.22    586.02 o 
  13   3  13    22069.77    21950.32    598.76 o 
  15   3  13    11983.03    11906.19    616.13 o 
 -18   4  13    15383.33    15284.72    410.02 o 
 -16   4  13    12549.93    13063.68    677.99 o 
 -14   4  13    17556.00    17480.85    399.02 o 
 -12   4  13    19629.17    19367.42    354.10 o 
 -10   4  13    24113.37    24770.50    437.44 o 
  -8   4  13     8174.62     8299.14    209.13 o 
  -6   4  13    14114.96    13676.46    243.07 o 
  -4   4  13    45632.50    46242.60    550.06 o 
  -2   4  13    32626.51    32903.79    432.06 o 
   0   4  13    14174.03    14098.75    218.73 o 
   2   4  13     6527.73     6417.87    168.84 o 
   4   4  13    24525.94    24210.77    348.81 o 
   6   4  13    15343.70    15931.68    324.86 o 
   8   4  13    20299.27    19574.61    370.75 o 
  10   4  13    21948.56    21797.96    991.71 o 
  12   4  13    16958.38    16450.88   1056.42 o 
  14   4  13     8167.07     7448.93    395.28 o 
 -17   5  13     6592.80     6510.14    274.05 o 
 -15   5  13     7190.39     7240.69    267.43 o 
 -13   5  13     7236.40     7585.15    258.57 o 
 -11   5  13     9683.40     9709.33    230.53 o 
  -9   5  13    12809.52    12627.55    253.78 o 
  -7   5  13    13918.03    13748.57    314.29 o 
  -5   5  13     2254.58     2290.83    117.61 o 
  -3   5  13     6653.34     6489.16    315.96 o 
  -1   5  13     2655.84     3064.55    129.71 o 
   1   5  13    10239.83    10050.09    217.74 o 
   3   5  13    14236.02    14122.76    269.66 o 
   5   5  13    11285.55    11513.62    248.68 o 
   7   5  13     5939.53     6724.44    192.96 o 
   9   5  13     4284.89     4305.65    253.31 o 
  11   5  13     7636.38     7481.78    393.87 o 
  13   5  13     5061.45     4875.18    319.82 o 
 -18   6  13      511.86      584.84    159.52 o 
 -16   6  13      713.89      418.90    367.15 o 
 -14   6  13     3926.78     3550.11    220.15 o 
 -12   6  13     4311.34     4184.34    219.28 o 
 -10   6  13     1721.86     1725.89    159.51 o 
  -8   6  13      422.08      503.30     71.33 o 
  -6   6  13     2369.81     2536.13    112.45 o 
  -4   6  13     2057.56     2025.93     98.64 o 
  -2   6  13      763.33      775.57     78.51 o 
   0   6  13     3342.14     3389.61    117.06 o 
   2   6  13     1458.74     1518.50    152.08 o 
   4   6  13     1753.13     1852.74    120.59 o 
   6   6  13      857.40     1053.84    218.04 o 
   8   6  13     2743.03     2537.75    230.70 o 
  10   6  13      766.64      836.41    144.22 o 
  12   6  13     1072.21     1169.36    179.10 o 
 -17   7  13     1090.52     1518.25    218.04 o 
 -15   7  13      122.36      212.26    116.86 o 
 -13   7  13       34.84      108.47     85.27 o 
 -11   7  13     1006.21      990.91    121.53 o 
  -9   7  13     1316.09     1392.99    169.18 o 
  -7   7  13      471.39      602.14     75.87 o 
  -5   7  13       56.81       46.08     39.53 o 
  -3   7  13      993.49      946.17     86.46 o 
  -1   7  13       25.54       73.54     42.59 o 
   1   7  13      138.35      191.68     57.21 o 
   3   7  13      401.58      448.60     72.80 o 
   5   7  13      201.39       77.67     87.21 o 
   7   7  13      328.05      461.25    117.58 o 
   9   7  13      118.81      200.59     98.93 o 
  11   7  13      367.15      315.35    121.75 o 
 -14   8  13     6439.25     6203.75    347.69 o 
 -12   8  13     5734.21     5753.40    384.62 o 
 -10   8  13     5807.22     6164.92    237.03 o 
  -8   8  13     6522.49     6434.05    231.46 o 
  -6   8  13     2407.91     2483.07    138.01 o 
  -4   8  13     1314.27     1384.37    183.07 o 
  -2   8  13     1961.73     2068.28    126.06 o 
   0   8  13     5161.72     4999.03    150.77 o 
   2   8  13     4653.98     5088.66    181.21 o 
   4   8  13     4350.16     4791.27    270.16 o 
   6   8  13     4771.58     5170.84    315.10 o 
   8   8  13     6570.00     6144.36    306.77 o 
  10   8  13     4059.79     4100.36    303.42 o 
 -13   9  13     8616.17     8560.15    431.85 o 
 -11   9  13     9338.49     9487.95    309.63 o 
  -9   9  13    13902.61    13869.76    357.61 o 
  -7   9  13    15908.76    15347.94    365.83 o 
  -5   9  13     5247.32     5306.27    266.48 o 
  -3   9  13     7946.78     7945.29    254.26 o 
  -1   9  13    13798.37    14145.43    298.82 o 
   1   9  13    19483.78    20335.58    430.89 o 
   3   9  13    11389.97    12587.45    716.00 o 
   5   9  13     9547.26    10200.67    389.37 o 
   7   9  13    10845.19    10873.66    415.42 o 
   9   9  13     8368.30     8094.22   1087.37 o 
 -12  10  13     9054.18     8994.99    779.30 o 
 -10  10  13    14147.69    14557.87    391.03 o 
  -8  10  13     8497.12     8426.50    351.85 o 
  -6  10  13    11525.68    11874.07    416.68 o 
  -4  10  13    16816.14    16219.38    479.39 o 
  -2  10  13    20363.60    20249.68    615.81 o 
   0  10  13    21298.34    21451.89    641.92 o 
   2  10  13    13241.10    13448.14    362.76 o 
   4  10  13    14076.25    13755.00    963.58 o 
   6  10  13     8955.78     9463.23    516.25 o 
  -9  11  13     7046.56     7125.43    472.65 o 
  -7  11  13     9247.53     9625.92    680.84 o 
  -5  11  13     5109.06     5471.76    292.41 o 
  -3  11  13    13375.59    13020.69    438.78 o 
  -1  11  13    15592.07    15581.79    402.58 o 
   1  11  13    13453.54    13187.12    370.66 o 
   3  11  13     5627.78     5887.65    478.28 o 
 -20   0  14     8281.53     8046.25    475.46 o 
 -18   0  14    12402.37    12415.21    401.85 o 
 -16   0  14    17425.62    18292.62    480.40 o 
 -14   0  14    15665.92    15986.01    429.48 o 
 -12   0  14    38749.48    37886.04    724.53 o 
 -10   0  14    15196.10    15361.57    396.66 o 
  -8   0  14    29015.37    30232.25    599.08 o 
  -6   0  14    32872.02    33313.15    928.41 o 
  -4   0  14    23938.05    23905.23    745.54 o 
  -2   0  14    25333.26    25171.24    768.05 o 
   0   0  14    13358.42    13414.16    526.10 o 
   2   0  14    24095.35    24332.86    756.80 o 
   4   0  14    43643.76    43081.18   1125.35 o 
   6   0  14    96196.84    95314.25   2070.64 o 
   8   0  14    17726.02    17902.74   1412.31 o 
  10   0  14     7745.25     7899.95    436.07 o 
  12   0  14    14854.84    15335.70    644.26 o 
  14   0  14    18087.96    18635.78    739.92 o 
 -19   1  14    10427.31    10454.56    684.99 o 
 -17   1  14     9241.49     9323.86    239.87 o 
 -15   1  14    11510.95    11228.30    254.21 o 
 -13   1  14    11715.40    11836.23    262.32 o 
 -11   1  14    20606.19    20622.55    337.35 o 
  -9   1  14    38734.98    40159.39    652.56 o 
  -7   1  14    13904.86    14140.45    295.86 o 
  -5   1  14    25321.29    24983.74    421.32 o 
  -3   1  14    12935.27    12536.41    356.09 o 
  -1   1  14    14695.23    14166.57    383.93 o 
   1   1  14    14114.19    14423.96    547.20 o 
   3   1  14    44241.13    43580.48    799.69 o 
   5   1  14    30321.65    31146.22    948.11 o 
   7   1  14    15179.88    15156.58    350.07 o 
   9   1  14    20399.20    20675.63    372.81 o 
  11   1  14     9856.45     9997.80    630.20 o 
  13   1  14    14647.94    15012.53    692.09 o 
  15   1  14    11748.86    12561.71    627.38 o 
 -18   2  14     3649.43     3534.14    316.84 o 
 -16   2  14     5520.16     5289.08    176.53 o 
 -14   2  14     3716.28     3822.15    152.39 o 
 -12   2  14     8646.44     8788.74    207.01 o 
 -10   2  14     7194.43     6924.05    182.83 o 
  -8   2  14    10125.12    10761.45    243.60 o 
  -6   2  14     9163.77     9211.06    219.93 o 
  -4   2  14    13119.49    12763.19    263.89 o 
  -2   2  14    12971.11    13066.64    366.93 o 
   0   2  14     5134.12     4979.10    184.00 o 
   2   2  14     6343.39     6235.29    209.42 o 
   4   2  14     3934.39     4386.11    222.13 o 
   6   2  14     7677.81     7714.57    241.81 o 
   8   2  14     5406.89     5715.21    215.65 o 
  10   2  14     8755.54     8412.78    319.99 o 
  12   2  14     6473.39     6406.91    292.82 o 
  14   2  14     4377.25     4265.07    424.82 o 
 -19   3  14      681.86      774.59    105.11 o 
 -17   3  14      858.04      961.50    104.80 o 
 -15   3  14      522.08      676.91     80.14 o 
 -13   3  14     1360.00     1322.29     90.59 o 
 -11   3  14      672.15      614.98     61.08 o 
  -9   3  14       85.21       75.71     30.46 o 
  -7   3  14      964.41      948.83     77.56 o 
  -5   3  14     5532.36     5525.20    187.57 o 
  -3   3  14     4104.95     4155.12     84.14 o 
  -1   3  14      581.32      738.90     57.37 o 
   1   3  14      604.16      562.16     58.34 o 
   3   3  14       43.91       63.11     61.29 o 
   5   3  14     2372.10     2259.22    229.42 o 
   7   3  14      649.46      820.16    106.86 o 
   9   3  14      680.12      663.01    126.57 o 
  11   3  14       22.95      -67.52    123.79 o 
  13   3  14      581.05      239.14    182.87 o 
 -18   4  14     1432.52     1229.83    190.67 o 
 -16   4  14     1690.60     1433.65    151.90 o 
 -14   4  14      781.43      780.36    116.75 o 
 -12   4  14      777.86     1032.03     98.78 o 
 -10   4  14      123.18      173.43     64.06 o 
  -8   4  14     3221.22     3379.93    148.62 o 
  -6   4  14    11213.08    10803.62    264.81 o 
  -4   4  14     1635.96     1586.74    122.33 o 
  -2   4  14      216.20      243.28     63.79 o 
   0   4  14      729.13      778.98     96.62 o 
   2   4  14     1490.68     1553.10    129.81 o 
   4   4  14      701.86      678.34     58.06 o 
   6   4  14     5661.19     5480.89    210.86 o 
   8   4  14     2937.35     2892.32    222.34 o 
  10   4  14     3740.22     3381.67    374.18 o 
  12   4  14     2590.44     2515.16    340.42 o 
  14   4  14      734.78      810.25    227.88 o 
 -17   5  14     8356.22     7766.56    299.30 o 
 -15   5  14    10182.26     9704.91    310.61 o 
 -13   5  14     6118.31     6146.56    237.53 o 
 -11   5  14     5718.02     6075.49    428.70 o 
  -9   5  14    16923.51    16914.04    354.11 o 
  -7   5  14    11072.12    11428.10    232.09 o 
  -5   5  14    17850.42    17625.75    297.35 o 
  -3   5  14     9930.54     9823.24    213.57 o 
  -1   5  14     8902.93     9365.91    210.36 o 
   1   5  14     8403.16     8378.23    247.42 o 
   3   5  14    13969.99    13740.24    330.01 o 
   5   5  14     7514.70     7555.41    268.92 o 
   7   5  14     6351.22     6383.84    278.72 o 
   9   5  14    11531.90    11374.47    590.81 o 
  11   5  14     6407.50     6628.31    478.27 o 
  13   5  14     8704.06     7798.67    534.54 o 
 -16   6  14    15447.62    16011.99    519.22 o 
 -14   6  14    14900.61    15225.02    665.36 o 
 -12   6  14    20091.73    20158.82    441.47 o 
 -10   6  14    19787.29    19741.65    410.48 o 
  -8   6  14    29298.59    30030.54    439.95 o 
  -6   6  14    19177.22    19241.08    322.72 o 
  -4   6  14    10383.23    10648.98    289.83 o 
  -2   6  14    18761.06    18756.98    322.75 o 
   0   6  14    26996.72    26244.28    354.18 o 
   2   6  14    26263.01    26541.49    411.90 o 
   4   6  14    12219.20    11981.57    262.96 o 
   6   6  14    16541.42    16434.42    458.64 o 
   8   6  14    11065.76    10833.12    384.90 o 
  10   6  14    11604.10    11968.09    633.01 o 
  12   6  14     9280.78     9495.13    593.62 o 
 -15   7  14    13676.48    13530.63    477.13 o 
 -13   7  14    16355.85    15781.68    396.96 o 
 -11   7  14    13970.33    13684.51    351.30 o 
  -9   7  14    20754.55    20725.76    425.72 o 
  -7   7  14    29263.79    29380.51    438.79 o 
  -5   7  14    24377.82    24780.18    390.09 o 
  -3   7  14     6254.92     6351.53    184.48 o 
  -1   7  14    11347.81    11366.34    220.99 o 
   1   7  14    20014.44    20550.48    383.30 o 
   3   7  14    27150.25    27186.01    490.92 o 
   5   7  14    21468.12    21850.59    551.95 o 
   7   7  14    14504.11    14548.18    449.69 o 
   9   7  14     9494.63     9725.78    655.52 o 
  11   7  14     7184.48     7416.05    517.66 o 
 -14   8  14     4541.89     4682.94    328.87 o 
 -12   8  14     6362.55     6440.94    272.15 o 
 -10   8  14    12529.30    12131.34    334.37 o 
  -8   8  14    15222.54    14771.11    356.67 o 
  -6   8  14     8453.46     9106.96    268.28 o 
  -4   8  14     8484.55     8525.79    258.26 o 
  -2   8  14     5729.14     5707.84    183.61 o 
   0   8  14     5541.32     5818.51    183.01 o 
   2   8  14    13488.43    13717.27    336.89 o 
   4   8  14    11910.50    12243.77    406.90 o 
   6   8  14     8588.66     8236.61    445.92 o 
   8   8  14     9412.58     9005.83    375.56 o 
  10   8  14     8374.03     7982.64    367.00 o 
 -13   9  14      369.50      338.41    128.02 o 
 -11   9  14     1296.03     1264.88    146.82 o 
  -9   9  14     3324.53     3458.90    221.78 o 
  -7   9  14     4857.75     5272.29    296.07 o 
  -5   9  14     1823.34     2022.98    353.08 o 
  -3   9  14      350.90      353.14     85.10 o 
  -1   9  14     2881.81     3044.39    163.75 o 
   1   9  14     3525.18     3448.43    203.71 o 
   3   9  14     2135.92     2083.76    443.11 o 
   5   9  14     2129.01     2162.24    219.50 o 
   7   9  14     2696.18     2708.72    248.29 o 
 -10  10  14      440.69      524.32    194.12 o 
  -8  10  14       25.27       -5.84     91.24 o 
  -6  10  14       47.50       34.77    133.64 o 
  -4  10  14       12.23        1.69     88.93 o 
  -2  10  14       26.75       25.45     73.53 o 
   0  10  14      204.32      154.56     90.89 o 
   2  10  14       55.84       63.83     77.32 o 
   4  10  14       52.71       90.90    106.08 o 
   6  10  14        7.83       10.43    108.30 o 
  -7  11  14     3454.28     3105.30    267.12 o 
  -5  11  14     2903.11     3315.52    269.11 o 
  -3  11  14     2552.07     2778.72    250.07 o 
  -1  11  14     1213.41     1402.96    295.40 o 
   1  11  14      413.72      355.34    100.48 o 
 -19   1  15     2722.20     2531.07    182.43 o 
 -17   1  15     4891.00     4718.18    201.01 o 
 -15   1  15     3062.73     3021.98    154.79 o 
 -13   1  15     5918.52     5945.81    181.17 o 
 -11   1  15     3465.53     3452.03    145.66 o 
  -9   1  15     1087.58     1184.45     92.33 o 
  -7   1  15     1794.85     1883.90    126.68 o 
  -5   1  15     3391.51     3522.47    188.36 o 
  -3   1  15     5151.00     5307.13    236.71 o 
  -1   1  15     2050.24     1841.12    454.36 o 
   1   1  15     3102.87     2941.20    208.85 o 
   3   1  15     4839.89     4745.77    231.60 o 
   5   1  15     8186.31     8615.25    261.30 o 
   7   1  15      314.24      428.24     89.75 o 
   9   1  15      382.93      297.09     99.23 o 
  11   1  15     3604.59     3539.85    257.79 o 
  13   1  15     4013.45     4071.05    283.44 o 
 -18   2  15     3542.14     3469.59    192.78 o 
 -16   2  15    12870.41    12774.89    277.22 o 
 -14   2  15    20288.04    20448.80    351.11 o 
 -12   2  15    13736.39    14096.95    272.67 o 
 -10   2  15    16838.60    16695.23    294.32 o 
  -8   2  15     4531.36     4595.06    162.78 o 
  -6   2  15     8307.39     8979.85    368.59 o 
  -4   2  15    17296.03    17447.80    331.49 o 
  -2   2  15    28279.16    28960.31    617.58 o 
   0   2  15    17285.59    17731.83    373.58 o 
   2   2  15     7350.20     7411.22    235.44 o 
   4   2  15     2894.09     2846.25    178.66 o 
   6   2  15     7781.43     7958.86    311.04 o 
   8   2  15    28140.51    28077.76    986.09 o 
  10   2  15     9686.50     9358.80    352.17 o 
  12   2  15     7843.10     9182.85    540.17 o 
  14   2  15     7537.17     7933.71    512.03 o 
 -17   3  15    12285.24    12241.68    375.49 o 
 -15   3  15    15167.65    15251.59    320.75 o 
 -13   3  15    22142.54    22073.80    343.82 o 
 -11   3  15    15873.64    16064.88    267.72 o 
  -9   3  15    21119.80    21692.67    276.12 o 
  -7   3  15    40127.56    38964.13    600.33 o 
  -5   3  15    30085.27    29729.87    503.02 o 
  -3   3  15    33804.55    33258.50    357.15 o 
  -1   3  15    16782.05    17031.32    228.75 o 
   1   3  15    15060.22    15437.49    358.87 o 
   3   3  15     9902.22     9603.24    402.80 o 
   5   3  15    26546.35    26750.89    501.73 o 
   7   3  15    22148.28    22698.98    558.60 o 
   9   3  15    25653.60    27236.31    633.36 o 
  11   3  15    22232.70    22495.73    855.27 o 
  13   3  15     8622.74     9711.76    562.67 o 
 -18   4  15     8541.28     8094.03    371.01 o 
 -16   4  15    10118.20    10549.89    405.77 o 
 -14   4  15    17074.00    17466.62    832.76 o 
 -12   4  15    13536.02    13700.97    342.59 o 
 -10   4  15    23238.54    22793.28    547.51 o 
  -8   4  15    22228.97    21833.94    528.26 o 
  -6   4  15    32997.67    33249.99    542.47 o 
  -4   4  15    28370.72    28744.52    497.94 o 
  -2   4  15    28844.30    28184.80    634.71 o 
   0   4  15    22482.66    22948.29    986.81 o 
   2   4  15     9567.41    10268.15    284.93 o 
   4   4  15    18478.60    17879.47    396.00 o 
   6   4  15    23597.28    23186.70   1410.91 o 
   8   4  15    25921.59    26537.22    621.92 o 
  10   4  15    12882.89    13782.71    663.96 o 
  12   4  15    16663.13    17496.37    768.05 o 
 -17   5  15     7108.74     7782.85    374.00 o 
 -15   5  15     6088.26     6321.74    321.17 o 
 -13   5  15     7745.25     7475.32    336.13 o 
 -11   5  15    14992.03    15648.87    547.20 o 
  -9   5  15     6407.67     6136.69    269.15 o 
  -7   5  15     4072.26     4352.57    241.63 o 
  -5   5  15    13427.58    13684.50    319.51 o 
  -3   5  15    35987.38    34589.71    570.63 o 
  -1   5  15     9738.55     9194.19    308.33 o 
   1   5  15     9239.35     8874.14    326.43 o 
   3   5  15    11491.71    11202.38    306.78 o 
   5   5  15     8199.93     7880.38    313.62 o 
   7   5  15    10756.19    10326.44    364.10 o 
   9   5  15    10679.97    10859.62    585.18 o 
  11   5  15     6443.86     6802.73    483.90 o 
 -16   6  15      745.07      571.11    227.88 o 
 -14   6  15     3572.50     3760.87    294.00 o 
 -12   6  15      795.97     1233.49    171.66 o 
 -10   6  15      668.08      551.42    185.68 o 
  -8   6  15     2598.40     2454.49    200.56 o 
  -6   6  15     1185.38     1327.69    121.19 o 
  -4   6  15       60.60      144.96     65.78 o 
  -2   6  15     2932.05     3100.26    254.66 o 
   0   6  15    10110.26     9607.06    279.26 o 
   2   6  15      632.29      723.10    105.76 o 
   4   6  15     1745.23     1980.55    189.60 o 
   6   6  15     2306.43     2360.42    315.10 o 
   8   6  15      646.13     1007.19    244.76 o 
  10   6  15      226.31      185.68    163.18 o 
 -15   7  15       99.36       36.57    149.11 o 
 -13   7  15      903.81      959.36    250.39 o 
 -11   7  15      473.68      447.33    196.94 o 
  -9   7  15      615.14      614.53    205.38 o 
  -7   7  15      935.05     1030.44    148.70 o 
  -5   7  15      784.45      825.54    108.38 o 
  -3   7  15      639.84      505.06     88.96 o 
  -1   7  15     1750.74     1845.76    148.02 o 
   1   7  15      667.84      863.71    208.19 o 
   3   7  15      293.86      158.15     95.65 o 
   5   7  15     1218.82     1339.17    253.20 o 
   7   7  15      248.43      135.04    146.30 o 
   9   7  15      817.51      852.45    250.39 o 
 -14   8  15     6001.11     6416.03    403.82 o 
 -12   8  15     4446.02     4572.01    254.69 o 
 -10   8  15     3953.27     4030.87    230.89 o 
  -8   8  15     6600.96     6500.84    301.09 o 
  -6   8  15    10645.94    10326.74    292.14 o 
  -4   8  15     6248.67     6338.69    196.54 o 
  -2   8  15     3845.22     4142.69    178.72 o 
   0   8  15     8820.33     8357.41    275.43 o 
   2   8  15    11275.32    12335.66    406.36 o 
   4   8  15     6684.00     6774.60    469.83 o 
   6   8  15     4358.91     3919.03    427.63 o 
   8   8  15     4151.29     4101.90    447.33 o 
 -11   9  15    11227.65    11029.84    340.35 o 
  -9   9  15     7839.58     8179.11    558.45 o 
  -7   9  15    11088.17    10950.69    422.01 o 
  -5   9  15    13386.37    14159.32    445.41 o 
  -3   9  15    16507.96    16172.68    383.91 o 
  -1   9  15     9438.98    10067.47    485.03 o 
   1   9  15    11097.66    11692.95    338.00 o 
   3   9  15    11277.52    10538.89    585.18 o 
   5   9  15     7016.76     6029.06    455.77 o 
  -8  10  15     9590.04     9827.27    689.28 o 
  -6  10  15    11811.38    12033.12    428.12 o 
  -4  10  15    11854.53    12042.26    493.75 o 
  -2  10  15    12181.19    12224.96    342.18 o 
   0  10  15    11052.33    11348.13    332.05 o 
   2  10  15     3245.90     3098.10    207.66 o 
   4  10  15     7011.18     7539.84    514.85 o 
 -18   0  16     5364.63     5374.17    277.98 o 
 -16   0  16     5601.36     5540.88    268.36 o 
 -14   0  16    12567.84    12165.26    488.12 o 
 -12   0  16    28364.94    28161.76    615.07 o 
 -10   0  16    37469.20    36296.51    717.42 o 
  -8   0  16    46777.87    44323.03    814.41 o 
  -6   0  16    12334.16    11768.34    526.10 o 
  -4   0  16     7585.39     9028.11    455.77 o 
  -2   0  16    33360.18    32173.73    953.73 o 
   0   0  16    41946.94    41201.84   1130.98 o 
   2   0  16    24447.36    23947.43    796.18 o 
   4   0  16    15341.05    15484.80    627.38 o 
   6   0  16     8885.76    10659.87    523.29 o 
   8   0  16     4582.68     4290.39    388.25 o 
  10   0  16    13641.06    13526.70    624.57 o 
  12   0  16    15181.13    15783.02    692.09 o 
 -17   1  16     6309.14     6042.55    201.12 o 
 -15   1  16     9849.22    10064.85    248.87 o 
 -13   1  16    12899.46    13108.96    315.51 o 
 -11   1  16    22746.87    21924.46    365.93 o 
  -9   1  16    23549.58    22810.70    531.99 o 
  -7   1  16    16743.18    17124.90    352.10 o 
  -5   1  16    23125.24    23227.58    424.22 o 
  -3   1  16    15473.87    15280.60    432.52 o 
  -1   1  16    20580.31    19819.37    502.29 o 
   1   1  16    17641.22    17470.97    464.51 o 
   3   1  16    12257.20    12268.02    319.88 o 
   5   1  16     9919.21    10275.91    338.50 o 
   7   1  16    18586.63    19106.83    514.11 o 
   9   1  16    11044.16    10445.16    378.66 o 
  11   1  16     4751.93     4828.75    309.40 o 
  13   1  16     8756.08     9180.04    548.61 o 
 -18   2  16     1353.47     1297.12    220.19 o 
 -16   2  16     2941.98     2689.82    299.28 o 
 -14   2  16     4753.30     4990.81    301.31 o 
 -12   2  16     7840.78     7925.23    224.17 o 
 -10   2  16     6897.42     6940.25    184.36 o 
  -8   2  16    12063.31    11527.84    268.66 o 
  -6   2  16     6294.91     6311.54    189.74 o 
  -4   2  16     5809.37     5966.79    186.23 o 
  -2   2  16     6367.61     6252.99    272.35 o 
   0   2  16    11232.50    10850.45    404.33 o 
   2   2  16     9171.88     9275.78    379.28 o 
   4   2  16     2984.26     3295.90    193.89 o 
   6   2  16     7289.25     7027.92    304.97 o 
   8   2  16    11589.36    11626.52    398.03 o 
  10   2  16     9939.97    10040.45    375.25 o 
  12   2  16     2340.31     2498.27    348.86 o 
 -17   3  16      194.95      268.66     69.35 o 
 -15   3  16      353.67      378.81     68.66 o 
 -13   3  16       59.34      141.34     42.83 o 
 -11   3  16      301.20      543.08     94.33 o 
  -9   3  16     1023.20     1188.30    161.77 o 
  -7   3  16      715.09      701.48     97.30 o 
  -5   3  16       17.09       47.02     55.09 o 
  -3   3  16      202.38      207.82     28.22 o 
  -1   3  16     5992.00     6021.34    154.31 o 
   1   3  16      934.57      874.25    108.65 o 
   3   3  16      715.43      723.91    105.48 o 
   5   3  16      683.56      591.19    123.15 o 
   7   3  16      971.99     1263.63    162.91 o 
   9   3  16     1789.11     1819.38    193.86 o 
  11   3  16     2465.62     2135.35    317.91 o 
 -16   4  16      177.28      137.46    106.42 o 
 -14   4  16     1709.68     1841.27    400.91 o 
 -12   4  16     2347.82     2485.02    248.48 o 
 -10   4  16     2905.80     3025.25    231.70 o 
  -8   4  16     3344.80     2799.34    217.28 o 
  -6   4  16     2784.43     2732.67    168.86 o 
  -4   4  16      257.99      335.61     79.01 o 
  -2   4  16     1121.34     1193.07    168.39 o 
   0   4  16      878.71      818.81    186.36 o 
   2   4  16     1235.26     1245.81    129.27 o 
   4   4  16     2648.58     2999.62    234.98 o 
   6   4  16       93.38      189.76    116.75 o 
   8   4  16      303.88      465.97    123.75 o 
  10   4  16     2569.01     2906.21    374.18 o 
  12   4  16     1892.57     2053.76    337.60 o 
 -15   5  16     3584.12     3583.96    281.49 o 
 -13   5  16     6178.57     6210.95    323.23 o 
 -11   5  16    10989.53    10907.94    377.25 o 
  -9   5  16     9451.21     9667.19    746.95 o 
  -7   5  16     8531.47     8357.41    322.72 o 
  -5   5  16    17221.13    17184.01    726.76 o 
  -3   5  16    11722.77    11726.00    307.43 o 
  -1   5  16     6688.19     6746.06    255.87 o 
   1   5  16     9555.58     9648.56    289.01 o 
   3   5  16    10080.73     9915.31    362.56 o 
   5   5  16     7798.37     7495.77    606.28 o 
   7   5  16     7845.97     8310.70    523.29 o 
   9   5  16     7051.21     7148.78    492.34 o 
  11   5  16     8918.56     9135.02    582.37 o 
 -14   6  16    11063.10    10580.86    425.71 o 
 -12   6  16    15281.86    14508.81    487.28 o 
 -10   6  16    13880.05    13943.47    436.62 o 
  -8   6  16    16863.48    17534.97   1028.29 o 
  -6   6  16    13370.66    13465.25    724.44 o 
  -4   6  16    24723.29    25347.21    481.55 o 
  -2   6  16    27892.53    27384.04    511.91 o 
   0   6  16    18122.78    18027.22    405.49 o 
   2   6  16    16969.91    16396.96    474.08 o 
   4   6  16    17441.04    17554.22    499.47 o 
   6   6  16    15799.55    15743.63    711.78 o 
   8   6  16     9564.02    10074.69    579.55 o 
  10   6  16    13786.17    12648.92    680.84 o 
 -13   7  16    13542.36    12319.76    658.33 o 
 -11   7  16    16603.31    17791.77    776.49 o 
  -9   7  16    16360.60    17195.33    742.73 o 
  -7   7  16    16187.48    15344.59   1019.85 o 
  -5   7  16    16866.99    17411.03    489.50 o 
  -3   7  16    10110.28    10098.95    329.82 o 
  -1   7  16    22237.59    22269.21    572.93 o 
   1   7  16    19586.77    19191.79    527.36 o 
   3   7  16    25433.82    25349.29    623.51 o 
   5   7  16    12738.31    13611.10    663.96 o 
   7   7  16     7290.16     7686.13    514.85 o 
   9   7  16     8976.69     9624.55    604.88 o 
 -12   8  16    11124.21    11008.73    638.64 o 
 -10   8  16    10151.03    10586.72    599.25 o 
  -8   8  16    12693.90    13099.06    652.70 o 
  -6   8  16     8115.02     8714.03    350.43 o 
  -4   8  16     8419.15     7846.47    339.01 o 
  -2   8  16     2186.01     2512.49    223.48 o 
   0   8  16     6332.79     6330.28    327.76 o 
   2   8  16    16100.92    15206.28    700.53 o 
   4   8  16     7312.31     7013.74    481.09 o 
   6   8  16     6702.37     5888.39    528.91 o 
  -9   9  16     3486.42     4017.50    447.33 o 
  -7   9  16     2236.62     2942.79    374.18 o 
  -5   9  16     2625.19     3158.09    272.90 o 
  -3   9  16     1836.33     1729.27    265.86 o 
  -1   9  16     1076.87     1147.29    167.67 o 
   1   9  16      239.69      264.46    163.18 o 
   3   9  16     2593.03     3091.90    393.87 o 
   5   9  16     4453.22     4040.00    447.33 o 
  -6  10  16       64.96      301.03    174.43 o 
  -4  10  16        6.56       11.25    143.48 o 
  -2  10  16      210.02      205.47    115.33 o 
   0  10  16       21.70       47.83    154.74 o 
 -17   1  17     1856.63     1808.12    134.84 o 
 -15   1  17     1470.16     1323.96    114.20 o 
 -13   1  17     2825.56     2699.62    229.84 o 
 -11   1  17     2620.01     2453.83    138.08 o 
  -9   1  17     2213.62     2395.27    134.63 o 
  -7   1  17     3631.34     3617.57    311.56 o 
  -5   1  17     4281.71     4209.51    178.00 o 
  -3   1  17    15250.70    13936.21    421.69 o 
  -1   1  17     9302.79     9062.59    335.17 o 
   1   1  17     4765.68     4718.44    248.57 o 
   3   1  17     1768.94     1860.50    162.67 o 
   5   1  17     1491.68     1537.24    175.04 o 
   7   1  17      776.35      739.25    132.28 o 
   9   1  17     2286.79     2447.90    468.43 o 
  11   1  17     4531.10     4206.57    295.43 o 
 -16   2  17     5622.17     5320.86    187.67 o 
 -14   2  17     6568.81     6299.89    434.09 o 
 -12   2  17     6742.66     6716.46    191.11 o 
 -10   2  17    13953.52    14245.03    278.16 o 
  -8   2  17    11425.96    10543.95    487.53 o 
  -6   2  17    29532.52    27635.25    583.66 o 
  -4   2  17    19856.14    19178.14    555.84 o 
  -2   2  17    10555.47    10405.90    293.30 o 
   0   2  17    19015.86    18553.55    408.75 o 
   2   2  17    18320.66    18250.73    407.64 o 
   4   2  17    12400.92    11373.94    403.72 o 
   6   2  17     5690.71     5950.54    289.20 o 
   8   2  17     9311.87     9100.46    361.80 o 
  10   2  17     3925.45     4129.74    290.12 o 
 -17   3  17    10733.23    10626.04    422.45 o 
 -15   3  17    15443.30    15750.73    773.68 o 
 -13   3  17    13472.66    12732.82    345.54 o 
 -11   3  17    11079.28    10494.57    306.50 o 
  -9   3  17    26010.17    24635.77    602.29 o 
  -7   3  17    32746.40    31850.86    695.77 o 
  -5   3  17    14829.38    14626.33    763.34 o 
  -3   3  17    30392.99    31408.70    458.46 o 
  -1   3  17    23621.77    23345.48    350.89 o 
   1   3  17    18607.25    17981.93    624.27 o 
   3   3  17    11192.84    11013.25    434.67 o 
   5   3  17    21577.57    21825.88    609.10 o 
   7   3  17    18528.26    18809.99    529.15 o 
   9   3  17    14998.25    15144.93    477.65 o 
  11   3  17    11526.20    13304.44    686.46 o 
 -16   4  17     4712.54     4632.16    324.23 o 
 -14   4  17     7907.25     7344.94    346.80 o 
 -12   4  17    14281.73    14140.60    391.76 o 
 -10   4  17    22080.55    20980.40    551.97 o 
  -8   4  17    15921.57    15933.46    469.57 o 
  -6   4  17    26751.99    26301.07    558.62 o 
  -4   4  17    16663.02    16000.94    371.59 o 
  -2   4  17    13086.19    13272.16    337.35 o 
   0   4  17    13543.08    13595.95    348.65 o 
   2   4  17    17190.61    17074.98    492.12 o 
   4   4  17    15351.53    15374.46    463.97 o 
   6   4  17     9493.15    10371.41    751.17 o 
   8   4  17    18028.58    19531.59    552.09 o 
  10   4  17    15470.11    15659.23    745.54 o 
 -15   5  17     3675.41     3220.43    279.50 o 
 -13   5  17     4972.34     5223.20    346.63 o 
 -11   5  17     4653.02     4928.95    753.98 o 
  -9   5  17     7611.75     7569.63    358.70 o 
  -7   5  17     9633.40     9946.03    366.35 o 
  -5   5  17    12477.58    12055.57    319.62 o 
  -3   5  17     9543.85     9628.62    285.29 o 
  -1   5  17     5249.87     5418.19    250.08 o 
   1   5  17     7041.44     7081.68    309.11 o 
   3   5  17     3639.70     3678.62    320.72 o 
   5   5  17     8555.68     8739.96    356.74 o 
   7   5  17     7734.64     7902.76    528.91 o 
   9   5  17     4903.64     4853.07    495.15 o 
 -14   6  17     1898.88     2226.71    312.28 o 
 -12   6  17      728.81      778.69    160.81 o 
 -10   6  17      350.22      263.05    125.20 o 
  -8   6  17      620.79      865.65    151.71 o 
  -6   6  17     1430.77     1494.52    179.43 o 
  -4   6  17     1227.11     1206.63    129.06 o 
  -2   6  17     3952.63     3949.25    237.89 o 
   0   6  17     1514.83     1792.05    194.47 o 
   2   6  17     1865.83     2036.12    208.77 o 
   4   6  17      403.90      561.99    135.39 o 
   6   6  17       68.22      -39.39    149.11 o 
   8   6  17     1235.01     1280.08    278.52 o 
 -13   7  17       14.36      -87.21    129.42 o 
 -11   7  17      678.70      444.51    199.75 o 
  -9   7  17      663.31      869.33    236.32 o 
  -7   7  17      733.09      987.81    302.44 o 
  -5   7  17      536.23      385.08    118.05 o 
  -3   7  17      700.62      717.22    137.73 o 
  -1   7  17      198.27      344.07    110.29 o 
   1   7  17       25.41      102.55     92.36 o 
   3   7  17     1593.60     1903.24    207.03 o 
   5   7  17      484.99      948.11    244.76 o 
   7   7  17       16.98       59.08    149.11 o 
 -10   8  17     3985.03     4622.37    472.65 o 
  -8   8  17     5356.72     5218.81    489.53 o 
  -6   8  17     4907.39     5082.94    298.04 o 
  -4   8  17     3085.22     3680.59    273.47 o 
  -2   8  17     5674.84     6247.02    309.22 o 
   0   8  17     7749.29     7899.59    348.62 o 
   2   8  17     3178.31     3792.43    422.01 o 
   4   8  17     1839.93     1609.25    303.84 o 
  -7   9  17     9978.75    10119.70    602.06 o 
  -5   9  17     9877.39     9678.73    402.81 o 
  -3   9  17    11386.22    10442.60    402.22 o 
  -1   9  17     9405.94     9363.65    383.81 o 
   1   9  17    10004.06     9998.73    585.18 o 
 -16   0  18     7869.50     8417.90    340.88 o 
 -14   0  18     7923.70     7293.47    308.27 o 
 -12   0  18    17693.14    17680.70    480.66 o 
 -10   0  18    21771.99    21928.00    538.36 o 
  -8   0  18    27769.38    27158.66    720.22 o 
  -6   0  18    16159.11    14832.10    641.45 o 
  -4   0  18    37703.76    35884.57   1094.40 o 
  -2   0  18    20514.61    21421.02    784.93 o 
   0   0  18    20488.96    20284.42    762.42 o 
   2   0  18    27731.50    28628.88    942.48 o 
   4   0  18    32628.41    32426.93   1029.69 o 
   6   0  18    15327.77    16826.78    706.16 o 
   8   0  18     9093.35     9647.05    540.17 o 
  10   0  18    18388.30    17727.06    756.80 o 
 -15   1  18     9185.62     9233.94    246.97 o 
 -13   1  18     9882.86     9650.70    354.50 o 
 -11   1  18    16283.21    16958.51    326.11 o 
  -9   1  18    13422.58    12297.42    267.32 o 
  -7   1  18    19654.69    18360.54    394.66 o 
  -5   1  18    16150.90    15760.17    352.61 o 
  -3   1  18    11002.84    11225.73    523.29 o 
  -1   1  18    24943.05    23718.35    589.72 o 
   1   1  18    23468.97    22926.01    581.82 o 
   3   1  18    23697.80    23232.69    588.84 o 
   5   1  18     8903.57     9431.97    367.00 o 
   7   1  18    11028.97    11074.82    404.21 o 
   9   1  18     6953.29     7064.15    333.11 o 
 -16   2  18     3555.51     3517.23    163.77 o 
 -14   2  18     2639.77     2385.62    156.71 o 
 -12   2  18     3755.37     3810.65    158.80 o 
 -10   2  18     3306.93     3340.70    152.28 o 
  -8   2  18     7889.26     7442.56    220.11 o 
  -6   2  18     7836.10     7463.91    334.88 o 
  -4   2  18     6668.08     6978.37    319.18 o 
  -2   2  18     1934.34     2168.03    201.18 o 
   0   2  18     8189.26     8529.72    278.72 o 
   2   2  18    12503.30    12134.01    408.78 o 
   4   2  18     4789.11     4975.89    656.92 o 
   6   2  18     1864.35     1897.30    206.68 o 
   8   2  18     2535.53     2630.23    240.49 o 
  10   2  18     4309.11     4587.92    808.84 o 
 -15   3  18       56.59      267.56    124.57 o 
 -13   3  18      215.99      217.86     88.07 o 
 -11   3  18      235.66      194.54     82.01 o 
  -9   3  18      232.40      318.17    108.30 o 
  -7   3  18      109.08      172.62     76.98 o 
  -5   3  18      507.36      533.65     96.82 o 
  -3   3  18     1055.05     1100.15    125.07 o 
  -1   3  18      287.90      439.45     56.14 o 
   1   3  18       24.29        8.80     77.28 o 
   3   3  18       24.94       70.53     82.44 o 
   5   3  18       16.18        0.66     84.11 o 
   7   3  18       15.06        2.75     88.46 o 
   9   3  18      829.38      830.32    157.16 o 
 -14   4  18     1812.30     1831.53    211.86 o 
 -12   4  18      399.87      494.03    129.57 o 
 -10   4  18      289.37      213.14    116.75 o 
  -8   4  18     2118.25     2272.23    216.59 o 
  -6   4  18     1623.36     1813.34    173.38 o 
  -4   4  18     3133.75     3370.59    234.04 o 
  -2   4  18     1609.82     1726.64    243.55 o 
   0   4  18     2094.84     1864.69    193.89 o 
   2   4  18     1836.38     1704.18    407.94 o 
   4   4  18     2781.02     2932.32    248.57 o 
   6   4  18     2709.93     2531.47    339.01 o 
   8   4  18     2690.45     2683.96    374.18 o 
 -13   5  18     4425.26     4735.81    330.87 o 
 -11   5  18     6060.72     6323.17    315.16 o 
  -9   5  18     5831.70     5706.51    310.22 o 
  -7   5  18     8890.03     9234.37    362.42 o 
  -5   5  18    10001.65    10653.51    307.90 o 
  -3   5  18    11097.70    11397.95    325.00 o 
  -1   5  18    13200.43    12663.63    468.43 o 
   1   5  18     3930.96     3742.14    273.40 o 
   3   5  18     5389.65     5231.21    332.22 o 
   5   5  18     8635.84     9302.37    380.40 o 
   7   5  18     8994.49     9630.17    593.62 o 
 -12   6  18     8819.10     9931.25    534.54 o 
 -10   6  18    12423.33    12622.36    620.35 o 
  -8   6  18    16369.87    16809.04    508.11 o 
  -6   6  18    14805.33    15561.72    483.30 o 
  -4   6  18    22841.10    23569.91    502.91 o 
  -2   6  18    13378.04    13574.92    448.33 o 
   0   6  18    11044.16    10827.68    403.84 o 
   2   6  18    11945.92    11628.58    467.02 o 
   4   6  18    11258.16    11969.77    431.20 o 
   6   6  18     7670.84     8195.35    540.17 o 
 -11   7  18     7396.46     6400.42    495.15 o 
  -9   7  18    12064.31    12736.14    680.84 o 
  -7   7  18    15728.62    15640.12    490.77 o 
  -5   7  18    13847.57    14530.66    475.01 o 
  -3   7  18    14478.28    13870.48    458.39 o 
  -1   7  18    19155.59    20022.12   2184.58 o 
   1   7  18    10150.01    10350.01    489.53 o 
   3   7  18     9328.00     8895.10    377.73 o 
   5   7  18     8787.32     9652.68    587.99 o 
  -8   8  18     6433.94     6963.10    517.66 o 
  -6   8  18     5189.41     5734.40    457.17 o 
  -4   8  18     5136.38     5214.76    308.62 o 
  -2   8  18     6420.97     6200.04    321.98 o 
   0   8  18    12261.71    11892.05    435.66 o 
   2   8  18    12161.70    11948.39    638.64 o 
 -15   1  19     2066.43     2107.69    144.97 o 
 -13   1  19     4169.26     4692.00    203.85 o 
 -11   1  19     2846.54     3120.76    171.36 o 
  -9   1  19     1540.20     1745.98    124.72 o 
  -7   1  19     2506.94     2094.62    152.70 o 
  -5   1  19     8022.64     7676.70    245.99 o 
  -3   1  19     6360.93     6041.75    371.37 o 
  -1   1  19     2625.50     2572.00    237.73 o 
   1   1  19     2375.86     2500.59    402.31 o 
   3   1  19     3713.68     3925.97    282.15 o 
   5   1  19     3167.90     3499.01    389.65 o 
   7   1  19     3551.33     3210.78    263.45 o 
   9   1  19     4803.98     5126.46    343.12 o 
 -14   2  19     9548.77     9700.39    237.99 o 
 -12   2  19     5724.07     5813.64    183.21 o 
 -10   2  19     6372.89     6741.08    236.41 o 
  -8   2  19    10103.89    10118.52    263.29 o 
  -6   2  19    14445.99    14264.33    283.14 o 
  -4   2  19    14816.42    14910.66    292.07 o 
  -2   2  19    21825.82    20965.65    564.97 o 
   0   2  19    13387.06    13288.55    444.54 o 
   2   2  19     7827.84     8398.11    496.56 o 
   4   2  19     8513.94     7919.94    345.11 o 
   6   2  19    14456.36    14445.13    475.01 o 
   8   2  19     8209.42     8116.19    366.55 o 
 -13   3  19    10567.84    10136.10    323.68 o 
 -11   3  19    10074.90    10284.04    323.07 o 
  -9   3  19    13958.77    13873.32    460.71 o 
  -7   3  19    15444.10    15449.53    485.21 o 
  -5   3  19    25257.44    24829.42    502.22 o 
  -3   3  19    22036.89    21672.54    582.51 o 
  -1   3  19    16413.24    16585.63    308.10 o 
   1   3  19    21556.72    22371.09    592.79 o 
   3   3  19    17549.02    17153.71    516.23 o 
   5   3  19    13137.99    13076.55    451.58 o 
   7   3  19    13375.05    13950.52    475.75 o 
 -14   4  19     7303.62     6868.49    349.70 o 
 -12   4  19     6203.01     5379.20    254.37 o 
 -10   4  19    11257.06    10200.27    566.89 o 
  -8   4  19    13688.95    13536.30    459.98 o 
  -6   4  19    18686.04    17657.30    522.47 o 
  -4   4  19    15969.38    15367.04    485.29 o 
  -2   4  19    21157.33    22285.97    596.77 o 
   0   4  19     8357.36     7969.73    345.11 o 
   2   4  19     9824.68    10192.68    393.88 o 
   4   4  19    20208.56    20826.13    583.75 o 
   6   4  19    17934.94    16666.60    526.63 o 
 -13   5  19     5883.63     5201.92    707.56 o 
 -11   5  19     5442.45     5519.38    273.56 o 
  -9   5  19     4212.63     3768.80    285.14 o 
  -7   5  19     5541.53     5808.78    305.59 o 
  -5   5  19    10378.70    10299.25    642.86 o 
  -3   5  19     7553.14     8070.33    357.05 o 
  -1   5  19     4285.85     4931.85    325.60 o 
   1   5  19    10342.85    10533.73    408.81 o 
   3   5  19     4245.10     3985.89    293.92 o 
   5   5  19     4345.61     4542.78    856.67 o 
 -10   6  19     1188.89     1179.81    178.19 o 
  -8   6  19     1646.65     1724.08    257.42 o 
  -6   6  19     2021.18     1939.06    430.45 o 
  -4   6  19      689.95      610.57    142.57 o 
  -2   6  19     1761.62     1876.62    212.61 o 
   0   6  19      484.41      442.57    127.75 o 
   2   6  19      791.63      979.93    166.96 o 
   4   6  19     1607.60     1328.20    192.84 o 
  -9   7  19      238.43       -5.63    149.11 o 
  -7   7  19      409.86      466.00    137.09 o 
  -5   7  19      550.22      653.21    147.00 o 
  -3   7  19       76.14      140.78    102.02 o 
  -1   7  19      160.93      154.81    113.18 o 
   1   7  19      147.63      164.04    120.25 o 
   3   7  19      306.34       81.59    177.24 o 
  -4   8  19     3377.70     3604.98    289.32 o 
  -2   8  19     6661.87     6170.46    332.15 o 
 -14   0  20    15723.64    16094.10   1032.51 o 
 -12   0  20    22111.84    21137.97    551.40 o 
 -10   0  20    18466.42    17787.45    493.07 o 
  -8   0  20    14510.35    15013.28    442.08 o 
  -6   0  20     7413.99     7721.50    310.09 o 
  -4   0  20    18746.32    19130.93    782.12 o 
  -2   0  20    21672.20    21843.03    849.64 o 
   0   0  20    20814.65    19417.90    784.93 o 
   2   0  20    21084.36    22051.21    844.01 o 
   4   0  20    20423.49    21516.67    855.27 o 
   6   0  20    13507.15    14941.82    700.53 o 
 -13   1  20     8136.70     7834.33    228.30 o 
 -11   1  20    14722.88    15104.93    314.84 o 
  -9   1  20    12028.54    12496.40    279.69 o 
  -7   1  20     9715.52     9708.69    284.18 o 
  -5   1  20     9597.40     9678.25    284.05 o 
  -3   1  20    12584.73    12455.43    441.62 o 
  -1   1  20    20410.84    19888.00    564.93 o 
   1   1  20    16807.92    16724.01    595.03 o 
   3   1  20    16241.31    16621.39    518.22 o 
   5   1  20     8543.28     8536.98    370.91 o 
   7   1  20     7137.36     7190.72    375.59 o 
 -14   2  20     2485.22     2405.62    246.46 o 
 -12   2  20     1054.14     1083.48     95.51 o 
 -10   2  20     2043.61     2145.47    123.38 o 
  -8   2  20     6562.08     6930.26    218.06 o 
  -6   2  20     4764.89     5061.68    196.77 o 
  -4   2  20     4830.64     4737.86    192.88 o 
  -2   2  20     6160.84     6366.45    215.97 o 
   0   2  20    10669.51    10149.25    396.87 o 
   2   2  20     4151.51     4060.96    391.06 o 
   4   2  20     3032.60     3284.10    275.26 o 
   6   2  20     4880.61     4602.60    564.08 o 
 -13   3  20       28.28       10.36     79.81 o 
 -11   3  20      110.51       45.77     79.09 o 
  -9   3  20       62.80       66.38    102.02 o 
  -7   3  20      288.53      266.63    117.17 o 
  -5   3  20      215.15      212.65    114.10 o 
  -3   3  20      875.05      827.74    227.88 o 
  -1   3  20       77.64      109.57    107.75 o 
   1   3  20      107.16       94.20     48.60 o 
   3   3  20     1339.64     1374.20    185.04 o 
   5   3  20      521.87      591.22    151.03 o 
 -12   4  20     1838.51     1844.03    176.76 o 
 -10   4  20      842.06      759.34    203.97 o 
  -8   4  20     1667.25     1443.75    189.79 o 
  -6   4  20     1116.94     1071.95    182.87 o 
  -4   4  20      622.19      581.91    137.99 o 
  -2   4  20     2029.30     2176.30    222.57 o 
   0   4  20     3618.47     3579.47    283.96 o 
   2   4  20     3125.04     3156.05    274.19 o 
   4   4  20      139.26      256.60    124.23 o 
 -11   5  20     5849.71     6041.46    278.83 o 
  -9   5  20     3717.57     3636.48    320.72 o 
  -7   5  20     3407.20     3257.93    275.52 o 
  -5   5  20     8200.40     8723.04    707.56 o 
  -3   5  20    10221.88    10104.95    409.79 o 
  -1   5  20     9827.26     9382.67    390.87 o 
   1   5  20     6442.71     6240.98    741.32 o 
   3   5  20     7711.28     7642.32    364.72 o 
  -8   6  20     7422.41     7405.26    362.08 o 
  -6   6  20     7406.41     7559.15    356.16 o 
  -4   6  20    13148.78    12629.02    463.97 o 
  -2   6  20    13283.20    12600.48    479.68 o 
   0   6  20    16697.14    17098.11    544.09 o 
   2   6  20    11623.10    12379.03    460.46 o 
  -5   7  20     5063.51     4779.88    338.12 o 
  -3   7  20    10306.40    10227.46    417.25 o 
 -11   1  21      500.84      427.50     80.76 o 
  -9   1  21     1659.58     1725.78    127.11 o 
  -7   1  21     1967.37     2065.93    136.55 o 
  -5   1  21     3321.20     3065.20    316.63 o 
  -3   1  21     3649.70     3282.09    277.74 o 
  -1   1  21     2979.91     3324.36    274.51 o 
   1   1  21     3299.47     3146.72    266.48 o 
   3   1  21     2833.66     2862.07    559.86 o 
   5   1  21     3836.33     4206.71    322.20 o 
 -12   2  21     4190.22     4138.64    197.35 o 
 -10   2  21     6699.71     6778.79    200.60 o 
  -8   2  21     7742.77     7353.74    276.82 o 
  -6   2  21    14137.06    14272.28    323.30 o 
  -4   2  21     7583.02     7739.75    334.91 o 
  -2   2  21    10012.64     9995.22    274.45 o 
   0   2  21     8053.83     8516.82    889.03 o 
   2   2  21    12743.45    12965.31    465.50 o 
   4   2  21     7936.83     8508.84    762.42 o 
 -11   3  21     7929.62     7881.97    298.27 o 
  -9   3  21    20705.52    21679.67    497.38 o 
  -7   3  21    14788.01    14737.20    654.11 o 
  -5   3  21    11825.99    11046.09    433.56 o 
  -3   3  21    11454.11    12034.01    453.46 o 
  -1   3  21    13762.63    13925.16    482.34 o 
   1   3  21    15557.50    15653.16   1453.11 o 
   3   3  21    13180.39    13853.86    486.25 o 
 -10   4  21     9561.59     9235.97    391.32 o 
  -8   4  21    10685.50    11105.25    439.43 o 
  -6   4  21    15521.54    16760.98    784.93 o 
  -4   4  21     9407.52     9189.82    396.92 o 
  -2   4  21     8213.38     7871.96    704.75 o 
   0   4  21     7943.55     7516.45    362.00 o 
   2   4  21    18589.48    19149.37    580.80 o 
  -7   5  21     5578.96     5541.54    782.12 o 
  -5   5  21     3690.53     4066.79    312.52 o 
  -3   5  21     2787.75     2666.67    257.57 o 
  -1   5  21     5182.59     4868.03    341.07 o 
   1   5  21     5772.70     6123.31    550.01 o 
 -10   0  22     4685.80     3876.90    250.84 o 
  -8   0  22     3918.43     3717.40    987.49 o 
  -6   0  22    10145.37    11067.26    392.04 o 
  -4   0  22    16847.29    17161.57    784.93 o 
  -2   0  22    11174.73    12463.24    661.14 o 
   0   0  22    15062.59    16787.39    770.86 o 
   2   0  22    15268.73    16283.80    765.24 o 
  -9   1  22     4981.92     4598.51    184.85 o 
  -7   1  22     9092.30     9087.10    320.80 o 
  -5   1  22     7103.79     7113.01    252.56 o 
  -3   1  22    10478.97    10098.86    300.26 o 
  -1   1  22     9599.12     9773.38    414.78 o 
   1   1  22    11611.03    11632.39    458.54 o 
  -8   2  22     5212.18     5214.79    164.64 o 
  -6   2  22     5733.33     5934.45    205.57 o 
  -4   2  22     4251.93     3947.07    238.70 o 
  -2   2  22     3419.53     3215.80    167.31 o 
   0   2  22     5480.73     5319.62    347.71 o 
   2   2  22     2035.59     2047.91    448.73 o 
  -7   3  22     1820.76     2067.78    346.04 o 
  -5   3  22     1802.62     1948.18    224.77 o 
  -3   3  22      558.63      336.03    133.11 o 
  -1   3  22       23.35       -1.14     98.46 o 
  -6   4  22      851.45      934.04    272.90 o 
  -4   4  22      273.21      332.64    139.39 o 
  -2   4  22      734.53      688.20    160.22 o 
                                                 
